# Supplementary material for: MetaTM - a consensus method for transmembrane protein topology prediction
Source: BMC Bioinformatics. 2009 Sep 28;10:314. doi: 10.1186/1471-2105-10-314 (PMC2761906; doi:10.1186/1471-2105-10-314)
Supplement: Additional file 1 — Predictor results. The results of MetaTM and the other involved methods for each protein sequence in the data set. [file 1471-2105-10-314-S1.ZIP]

Archive with 8,144 entries (8,129 files):
- conpred/
- conpred/.DS_Store
- __MACOSX/
- __MACOSX/conpred/
- __MACOSX/conpred/._.DS_Store
- conpred/_conpred.fa
- conpred/O43808.metatm
- conpred/O43808.res
- conpred/O43826.metatm
- conpred/O43826.res
- conpred/O53898.metatm
- conpred/O53898.res
- conpred/O60894.metatm
- conpred/O60894.res
- conpred/O60895.metatm
- conpred/O60895.res
- conpred/P00125.metatm
- conpred/P00125.res
- conpred/P00130.metatm
- conpred/P00130.res
- conpred/P00157.metatm
- conpred/P00157.res
- conpred/P00347.metatm
- conpred/P00347.res
- conpred/P00396.metatm
- conpred/P00396.res
- conpred/P00404.metatm
- conpred/P00404.res
- conpred/P00415.metatm
- conpred/P00415.res
- conpred/P00423.metatm
- conpred/P00423.res
- conpred/P00430.metatm
- conpred/P00430.res
- conpred/P00550.metatm
- conpred/P00550.res
- conpred/P00556.metatm
- conpred/P00556.res
- conpred/P00803.metatm
- conpred/P00803.res
- conpred/P00804.metatm
- conpred/P00804.res
- conpred/P00844.metatm
- conpred/P00844.res
- conpred/P00855.metatm
- conpred/P00855.res
- conpred/P00859.metatm
- conpred/P00859.res
- conpred/P01501.metatm
- conpred/P01501.res
- conpred/P02699.metatm
- conpred/P02699.res
- conpred/P02719.metatm
- conpred/P02719.res
- conpred/P02724.metatm
- conpred/P02724.res
- conpred/P02786.metatm
- conpred/P02786.res
- conpred/P02916.metatm
- conpred/P02916.res
- conpred/P02919.metatm
- conpred/P02919.res
- conpred/P02920.metatm
- conpred/P02920.res
- conpred/P02921.metatm
- conpred/P02921.res
- conpred/P02933.metatm
- conpred/P02933.res
- conpred/P02942.metatm
- conpred/P02942.res
- conpred/P02945.metatm
- conpred/P02945.res
- conpred/P02981.metatm
- conpred/P02981.res
- conpred/P03491.metatm
- conpred/P03491.res
- conpred/P03583.metatm
- conpred/P03583.res
- conpred/P03617.metatm
- conpred/P03617.res
- conpred/P03621.metatm
- conpred/P03621.res
- conpred/P03623.metatm
- conpred/P03623.res
- conpred/P03655.metatm
- conpred/P03655.res
- conpred/P03759.metatm
- conpred/P03759.res
- conpred/P03805.metatm
- conpred/P03805.res
- conpred/P03806.metatm
- conpred/P03806.res
- conpred/P03844.metatm
- conpred/P03844.res
- conpred/P03989.metatm
- conpred/P03989.res
- conpred/P04038.metatm
- conpred/P04038.res
- conpred/P04116.metatm
- conpred/P04116.res
- conpred/P04191.metatm
- conpred/P04191.res
- conpred/P04286.metatm
- conpred/P04286.res
- conpred/P04539.metatm
- conpred/P04539.res
- conpred/P04633.metatm
- conpred/P04633.res
- conpred/P04855.metatm
- conpred/P04855.res
- conpred/P04984.metatm
- conpred/P04984.res
- conpred/P05024.metatm
- conpred/P05024.res
- conpred/P05053.metatm
- conpred/P05053.res
- conpred/P05067.metatm
- conpred/P05067.res
- conpred/P05622.metatm
- conpred/P05622.res
- conpred/P05701.metatm
- conpred/P05701.res
- conpred/P05828.metatm
- conpred/P05828.res
- conpred/P05829.metatm
- conpred/P05829.res
- conpred/P05979.metatm
- conpred/P05979.res
- conpred/P06008.metatm
- conpred/P06008.res
- conpred/P06009.metatm
- conpred/P06009.res
- conpred/P06010.metatm
- conpred/P06010.res
- conpred/P06498.metatm
- conpred/P06498.res
- conpred/P06817.metatm
- conpred/P06817.res
- conpred/P07001.metatm
- conpred/P07001.res
- conpred/P07002.metatm
- conpred/P07002.res
- conpred/P07038.metatm
- conpred/P07038.res
- conpred/P07117.metatm
- conpred/P07117.res
- conpred/P07371.metatm
- conpred/P07371.res
- conpred/P07470.metatm
- conpred/P07470.res
- conpred/P07471.metatm
- conpred/P07471.res
- conpred/P07552.metatm
- conpred/P07552.res
- conpred/P07622.metatm
- conpred/P07622.res
- conpred/P08005.metatm
- conpred/P08005.res
- conpred/P08006.metatm
- conpred/P08006.res
- conpred/P08050.metatm
- conpred/P08050.res
- conpred/P08187.metatm
- conpred/P08187.res
- conpred/P08188.metatm
- conpred/P08188.res
- conpred/P08194.metatm
- conpred/P08194.res
- conpred/P08306.metatm
- conpred/P08306.res
- conpred/P08336.metatm
- conpred/P08336.res
- conpred/P08400.metatm
- conpred/P08400.res
- conpred/P08434.metatm
- conpred/P08434.res
- conpred/P08716.metatm
- conpred/P08716.res
- conpred/P08842.metatm
- conpred/P08842.res
- conpred/P08986.metatm
- conpred/P08986.res
- conpred/P08995.metatm
- conpred/P08995.res
- conpred/P09130.metatm
- conpred/P09130.res
- conpred/P09348.metatm
- conpred/P09348.res
- conpred/P09349.metatm
- conpred/P09349.res
- conpred/P09564.metatm
- conpred/P09564.res
- conpred/P09986.metatm
- conpred/P09986.res
- conpred/P10175.metatm
- conpred/P10175.res
- conpred/P10799.metatm
- conpred/P10799.res
- conpred/P10912.metatm
- conpred/P10912.res
- conpred/P10955.metatm
- conpred/P10955.res
- conpred/P11026.metatm
- conpred/P11026.res
- conpred/P11027.metatm
- conpred/P11027.res
- conpred/P11166.metatm
- conpred/P11166.res
- conpred/P11456.metatm
- conpred/P11456.res
- conpred/P11491.metatm
- conpred/P11491.res
- conpred/P11551.metatm
- conpred/P11551.res
- conpred/P11654.metatm
- conpred/P11654.res
- conpred/P12287.metatm
- conpred/P12287.res
- conpred/P12691.metatm
- conpred/P12691.res
- conpred/P12789.metatm
- conpred/P12789.res
- conpred/P12866.metatm
- conpred/P12866.res
- conpred/P13183.metatm
- conpred/P13183.res
- conpred/P13271.metatm
- conpred/P13271.res
- conpred/P13408.metatm
- conpred/P13408.res
- conpred/P13738.metatm
- conpred/P13738.res
- conpred/P14176.metatm
- conpred/P14176.res
- conpred/P14319.metatm
- conpred/P14319.res
- conpred/P14512.metatm
- conpred/P14512.res
- conpred/P14740.metatm
- conpred/P14740.res
- conpred/P15133.metatm
- conpred/P15133.res
- conpred/P15795.metatm
- conpred/P15795.res
- conpred/P15876.metatm
- conpred/P15876.res
- conpred/P15877.metatm
- conpred/P15877.res
- conpred/P16036.metatm
- conpred/P16036.res
- conpred/P16102.metatm
- conpred/P16102.res
- conpred/P16235.metatm
- conpred/P16235.res
- conpred/P16655.metatm
- conpred/P16655.res
- conpred/P16920.metatm
- conpred/P16920.res
- conpred/P17413.metatm
- conpred/P17413.res
- conpred/P17448.metatm
- conpred/P17448.res
- conpred/P18239.metatm
- conpred/P18239.res
- conpred/P18400.metatm
- conpred/P18400.res
- conpred/P18402.metatm
- conpred/P18402.res
- conpred/P18403.metatm
- conpred/P18403.res
- conpred/P18404.metatm
- conpred/P18404.res
- conpred/P18537.metatm
- conpred/P18537.res
- conpred/P18582.metatm
- conpred/P18582.res
- conpred/P18777.metatm
- conpred/P18777.res
- conpred/P18783.metatm
- conpred/P18783.res
- conpred/P18784.metatm
- conpred/P18784.res
- conpred/P19065.metatm
- conpred/P19065.res
- conpred/P19456.metatm
- conpred/P19456.res
- conpred/P19568.metatm
- conpred/P19568.res
- conpred/P19673.metatm
- conpred/P19673.res
- conpred/P19934.metatm
- conpred/P19934.res
- conpred/P20672.metatm
- conpred/P20672.res
- conpred/P21865.metatm
- conpred/P21865.res
- conpred/P22306.metatm
- conpred/P22306.res
- conpred/P22519.metatm
- conpred/P22519.res
[truncated: 7,844 more entries]
