# Supplementary material for: MetaTM - a consensus method for transmembrane protein topology prediction
Source: BMC Bioinformatics. 2009 Sep 28;10:314. doi: 10.1186/1471-2105-10-314 (PMC2761906; doi:10.1186/1471-2105-10-314)
Supplement: Additional file 1 — Predictor results. The results of MetaTM and the other involved methods for each protein sequence in the data set. [file 1471-2105-10-314-S1.ZIP › conpred/O43808.res]

# SFS_mod name=Phobius nterm=out
1 11 extracyto
12 30 membrane
31 63 cyto
64 86 membrane
87 102 extracyto
103 123 membrane
124 164 cyto
165 186 membrane
187 202 extracyto
203 221 membrane
222 307 cyto
# SFS_mod name=SignalP
1 23 signal
# SFS_mod name=TMHMM nterm=out
1 9 extracyto 
10 30 membrane 
31 66 cyto 
67 86 membrane 
87 105 extracyto 
106 125 membrane 
126 163 cyto 
164 186 membrane 
187 200 extracyto 
201 223 membrane 
224 307 cyto 
# SFS_mod name=PHDhtm nterm=out
1 12 extracyto
13 30 membrane
31 69 cyto
70 87 membrane
88 107 extracyto
108 125 membrane
126 168 cyto
169 186 membrane
187 204 extracyto
205 223 membrane
224 275 cyto
276 293 membrane
294 307 extracyto
# SFS_mod name=HMMTOP nterm=out
1 12 extracyto
13 30 membrane
31 66 cyto
67 84 membrane
85 104 extracyto
105 122 membrane
123 160 cyto
161 178 membrane
179 204 extracyto
205 223 membrane
224 269 cyto
270 287 membrane
288 307 extracyto
# SFS_mod name=Memsat nterm=out
1 10 extracyto
11 34 membrane
35 68 cyto
69 93 membrane
94 105 extracyto
106 126 membrane
127 165 cyto
166 185 membrane
186 205 extracyto
206 225 membrane
226 268 cyto
269 289 membrane
290 307 extracyto
# SFS_mod name=TOPPRED nterm=out
1 9 extracyto
10 30 membrane
31 66 cyto
67 87 membrane
88 104 extracyto
105 125 membrane
126 160 cyto
161 181 membrane
182 202 extracyto
203 223 membrane
224 271 cyto
272 292 membrane
293 307 extracyto
