# Supplementary material for: MetaTM - a consensus method for transmembrane protein topology prediction
Source: BMC Bioinformatics. 2009 Sep 28;10:314. doi: 10.1186/1471-2105-10-314 (PMC2761906; doi:10.1186/1471-2105-10-314)
Supplement: Additional file 1 — Predictor results. The results of MetaTM and the other involved methods for each protein sequence in the data set. [file 1471-2105-10-314-S1.ZIP › conpred/O43826.metatm]

# SFS_mod name=MetaTM nterm=in
9 30 membrane
50 70 membrane
81 102 membrane
102 124 membrane
138 161 membrane
168 187 membrane
223 243 membrane
263 284 membrane
302 321 membrane
329 351 membrane
365 386 membrane
395 415 membrane
# SFS_mod name=Experimentally nterm=in
8 26 membrane
78 107 membrane
137 163 membrane
169 187 membrane
220 239 membrane
265 283 membrane
303 320 membrane
329 349 membrane
367 388 membrane
396 414 membrane
