# Supplementary material for: MetaTM - a consensus method for transmembrane protein topology prediction
Source: BMC Bioinformatics. 2009 Sep 28;10:314. doi: 10.1186/1471-2105-10-314 (PMC2761906; doi:10.1186/1471-2105-10-314)
Supplement: Additional file 1 — Predictor results. The results of MetaTM and the other involved methods for each protein sequence in the data set. [file 1471-2105-10-314-S1.ZIP › conpred/O43826.res]

# SFS_mod name=Phobius nterm=in
1 8 cyto
9 27 membrane
28 47 extracyto
48 66 membrane
67 77 cyto
78 98 membrane
99 99 extracyto
100 122 membrane
123 138 cyto
139 164 membrane
165 166 extracyto
167 186 membrane
187 224 cyto
225 246 membrane
247 262 extracyto
263 283 membrane
284 301 cyto
302 319 membrane
320 328 extracyto
329 352 membrane
353 364 cyto
365 387 membrane
388 392 extracyto
393 416 membrane
417 429 cyto
# SFS_mod name=SignalP
# SFS_mod name=TMHMM nterm=in
1 6 cyto 
7 26 membrane 
27 48 extracyto 
49 71 membrane 
72 77 cyto 
78 100 membrane 
101 133 extracyto 
134 156 membrane 
157 168 cyto 
169 188 membrane 
189 219 extracyto 
220 239 membrane 
240 259 cyto 
260 282 membrane 
283 301 extracyto 
302 322 membrane 
323 328 cyto 
329 351 membrane 
352 365 extracyto 
366 388 membrane 
389 394 cyto 
395 417 membrane 
418 429 extracyto 
# SFS_mod name=PHDhtm nterm=in
1 54 cyto
55 72 membrane
73 84 extracyto
85 104 membrane
105 140 cyto
141 162 membrane
163 167 extracyto
168 185 membrane
186 223 cyto
224 241 membrane
242 265 extracyto
266 283 membrane
284 302 cyto
303 320 membrane
321 330 extracyto
331 350 membrane
351 367 cyto
368 388 membrane
389 394 extracyto
395 413 membrane
414 429 cyto
# SFS_mod name=HMMTOP nterm=in
1 11 cyto
12 36 membrane
37 50 extracyto
51 70 membrane
71 78 cyto
79 98 membrane
99 102 extracyto
103 122 membrane
123 134 cyto
135 159 membrane
160 167 extracyto
168 187 membrane
188 219 cyto
220 239 membrane
240 259 extracyto
260 284 membrane
285 302 cyto
303 322 membrane
323 328 extracyto
329 352 membrane
353 360 cyto
361 380 membrane
381 394 extracyto
395 414 membrane
415 429 cyto
# SFS_mod name=Memsat nterm=in
1 10 cyto
11 34 membrane
35 47 extracyto
48 72 membrane
73 77 cyto
78 101 membrane
102 103 extracyto
104 127 membrane
128 138 cyto
139 163 membrane
164 165 extracyto
166 186 membrane
187 227 cyto
228 252 membrane
253 261 extracyto
262 285 membrane
286 300 cyto
301 320 membrane
321 328 extracyto
329 353 membrane
354 363 cyto
364 387 membrane
388 394 extracyto
395 418 membrane
419 429 cyto
# SFS_mod name=TOPPRED nterm=in
1 6 cyto
7 27 membrane
28 88 extracyto
89 109 membrane
110 139 cyto
140 160 membrane
161 167 extracyto
168 188 membrane
189 219 cyto
220 240 membrane
241 263 extracyto
264 284 membrane
285 300 cyto
301 321 membrane
322 328 extracyto
329 349 membrane
350 366 cyto
367 387 membrane
388 393 extracyto
394 414 membrane
415 429 cyto
