# Supplementary material for: MetaTM - a consensus method for transmembrane protein topology prediction
Source: BMC Bioinformatics. 2009 Sep 28;10:314. doi: 10.1186/1471-2105-10-314 (PMC2761906; doi:10.1186/1471-2105-10-314)
Supplement: Additional file 1 — Predictor results. The results of MetaTM and the other involved methods for each protein sequence in the data set. [file 1471-2105-10-314-S1.ZIP › conpred/O53898.res]

# SFS_mod name=Phobius nterm=in
1 11 cyto
12 34 membrane
35 68 extracyto
69 90 membrane
91 151 cyto
# SFS_mod name=SignalP
# SFS_mod name=TMHMM nterm=in
1 12 cyto 
13 32 membrane 
33 68 extracyto 
69 91 membrane 
92 151 cyto 
# SFS_mod name=PHDhtm nterm=out
1 18 extracyto
19 36 membrane
37 40 cyto
41 58 membrane
59 67 extracyto
68 89 membrane
90 151 cyto
# SFS_mod name=HMMTOP nterm=in
1 17 cyto
18 42 membrane
43 68 extracyto
69 92 membrane
93 151 cyto
# SFS_mod name=Memsat nterm=in
1 11 cyto
12 35 membrane
36 68 extracyto
69 93 membrane
94 151 cyto
# SFS_mod name=TOPPRED nterm=in
1 13 cyto
14 34 membrane
35 73 extracyto
74 94 membrane
95 151 cyto
