# Supplementary material for: MetaTM - a consensus method for transmembrane protein topology prediction
Source: BMC Bioinformatics. 2009 Sep 28;10:314. doi: 10.1186/1471-2105-10-314 (PMC2761906; doi:10.1186/1471-2105-10-314)
Supplement: Additional file 1 — Predictor results. The results of MetaTM and the other involved methods for each protein sequence in the data set. [file 1471-2105-10-314-S1.ZIP › conpred/O60894.res]

# SFS_mod name=Phobius nterm=out
1 29 signal
30 117 extracyto
118 139 membrane
140 148 cyto
# SFS_mod name=SignalP
1 27 signal
# SFS_mod name=TMHMM nterm=out
1 116 extracyto 
117 139 membrane 
140 148 cyto 
# SFS_mod name=PHDhtm nterm=in
1 117 cyto
118 135 membrane
136 148 extracyto
# SFS_mod name=HMMTOP nterm=out
1 117 extracyto
118 139 membrane
140 148 cyto
# SFS_mod name=Memsat nterm=out
1 118 extracyto
119 139 membrane
140 148 cyto
# SFS_mod name=TOPPRED nterm=in
1 10 cyto
11 31 membrane
32 118 extracyto
119 139 membrane
140 148 cyto
