# Supplementary material for: MetaTM - a consensus method for transmembrane protein topology prediction
Source: BMC Bioinformatics. 2009 Sep 28;10:314. doi: 10.1186/1471-2105-10-314 (PMC2761906; doi:10.1186/1471-2105-10-314)
Supplement: Additional file 1 — Predictor results. The results of MetaTM and the other involved methods for each protein sequence in the data set. [file 1471-2105-10-314-S1.ZIP › conpred/O60895.res]

# SFS_mod name=Phobius nterm=out
1 42 signal
43 144 extracyto
145 166 membrane
167 175 cyto
# SFS_mod name=SignalP
1 42 signal
# SFS_mod name=TMHMM nterm=out
1 144 extracyto 
145 167 membrane 
168 175 cyto 
# SFS_mod name=PHDhtm nterm=out
1 146 extracyto
147 164 membrane
165 175 cyto
# SFS_mod name=HMMTOP nterm=in
1 22 cyto
23 42 membrane
43 144 extracyto
145 164 membrane
165 175 cyto
# SFS_mod name=Memsat nterm=out
1 145 extracyto
146 165 membrane
166 175 cyto
# SFS_mod name=TOPPRED nterm=out
1 144 extracyto
145 165 membrane
166 175 cyto
