# Supplementary material for: MetaTM - a consensus method for transmembrane protein topology prediction
Source: BMC Bioinformatics. 2009 Sep 28;10:314. doi: 10.1186/1471-2105-10-314 (PMC2761906; doi:10.1186/1471-2105-10-314)
Supplement: Additional file 1 — Predictor results. The results of MetaTM and the other involved methods for each protein sequence in the data set. [file 1471-2105-10-314-S1.ZIP › conpred/P00125.res]

# SFS_mod name=Phobius nterm=out
1 203 extracyto
204 222 membrane
223 241 cyto
# SFS_mod name=SignalP
# SFS_mod name=TMHMM nterm=out
1 241 extracyto 
# SFS_mod name=PHDhtm nterm=out
1 206 extracyto
207 224 membrane
225 241 cyto
# SFS_mod name=HMMTOP nterm=out
1 203 extracyto
204 222 membrane
223 241 cyto
# SFS_mod name=Memsat nterm=out
1 205 extracyto
206 224 membrane
225 241 cyto
# SFS_mod name=TOPPRED nterm=out
1 202 extracyto
203 223 membrane
224 241 cyto
