# Supplementary material for: MetaTM - a consensus method for transmembrane protein topology prediction
Source: BMC Bioinformatics. 2009 Sep 28;10:314. doi: 10.1186/1471-2105-10-314 (PMC2761906; doi:10.1186/1471-2105-10-314)
Supplement: Additional file 1 — Predictor results. The results of MetaTM and the other involved methods for each protein sequence in the data set. [file 1471-2105-10-314-S1.ZIP › conpred/P00130.res]

# SFS_mod name=Phobius nterm=out
1 16 extracyto
17 36 membrane
37 62 cyto
# SFS_mod name=SignalP
# SFS_mod name=TMHMM nterm=in
1 11 cyto 
12 31 membrane 
32 62 extracyto 
# SFS_mod name=PHDhtm nterm=out
1 17 extracyto
18 35 membrane
36 62 cyto
# SFS_mod name=HMMTOP nterm=in
1 16 cyto
17 34 membrane
35 62 extracyto
# SFS_mod name=Memsat nterm=in
1 18 cyto
19 38 membrane
39 62 extracyto
# SFS_mod name=TOPPRED nterm=out
1 14 extracyto
15 35 membrane
36 62 cyto
