# Supplementary material for: MetaTM - a consensus method for transmembrane protein topology prediction
Source: BMC Bioinformatics. 2009 Sep 28;10:314. doi: 10.1186/1471-2105-10-314 (PMC2761906; doi:10.1186/1471-2105-10-314)
Supplement: Additional file 1 — Predictor results. The results of MetaTM and the other involved methods for each protein sequence in the data set. [file 1471-2105-10-314-S1.ZIP › conpred/P00157.metatm]

# SFS_mod name=MetaTM nterm=in
32 54 membrane
80 101 membrane
114 134 membrane
140 161 membrane
178 199 membrane
228 248 membrane
288 308 membrane
321 340 membrane
349 371 membrane
# SFS_mod name=Experimentally nterm=out
29 51 membrane
76 104 membrane
110 133 membrane
172 202 membrane
224 245 membrane
287 307 membrane
319 340 membrane
345 376 membrane
