# Supplementary material for: MetaTM - a consensus method for transmembrane protein topology prediction
Source: BMC Bioinformatics. 2009 Sep 28;10:314. doi: 10.1186/1471-2105-10-314 (PMC2761906; doi:10.1186/1471-2105-10-314)
Supplement: Additional file 1 — Predictor results. The results of MetaTM and the other involved methods for each protein sequence in the data set. [file 1471-2105-10-314-S1.ZIP › conpred/P00157.res]

# SFS_mod name=Phobius nterm=out
1 28 extracyto
29 55 membrane
56 77 cyto
78 102 membrane
103 111 extracyto
112 133 membrane
134 139 cyto
140 166 membrane
167 177 extracyto
178 200 membrane
201 227 cyto
228 250 membrane
251 287 extracyto
288 308 membrane
309 319 cyto
320 340 membrane
341 345 extracyto
346 371 membrane
372 379 cyto
# SFS_mod name=SignalP
# SFS_mod name=TMHMM nterm=out
1 32 extracyto 
33 55 membrane 
56 75 cyto 
76 98 membrane 
99 112 extracyto 
113 135 membrane 
136 139 cyto 
140 158 membrane 
159 177 extracyto 
178 200 membrane 
201 228 cyto 
229 251 membrane 
252 287 extracyto 
288 310 membrane 
311 322 cyto 
323 340 membrane 
341 349 extracyto 
350 372 membrane 
373 379 cyto 
# SFS_mod name=PHDhtm nterm=in
1 31 cyto
32 50 membrane
51 82 extracyto
83 100 membrane
101 114 cyto
115 134 membrane
135 138 extracyto
139 161 membrane
162 178 cyto
179 196 membrane
197 226 extracyto
227 244 membrane
245 264 cyto
265 282 membrane
283 286 extracyto
287 306 membrane
307 321 cyto
322 339 membrane
340 347 extracyto
348 368 membrane
369 379 cyto
# SFS_mod name=HMMTOP nterm=out
1 33 extracyto
34 53 membrane
54 83 cyto
84 103 membrane
104 115 extracyto
116 135 membrane
136 141 cyto
142 161 membrane
162 177 extracyto
178 200 membrane
201 228 cyto
229 246 membrane
247 287 extracyto
288 307 membrane
308 319 cyto
320 338 membrane
339 352 extracyto
353 372 membrane
373 379 cyto
# SFS_mod name=Memsat nterm=in
1 31 cyto
32 55 membrane
56 75 extracyto
76 100 membrane
101 110 cyto
111 135 membrane
136 177 extracyto
178 198 membrane
199 225 cyto
226 250 membrane
251 285 extracyto
286 309 membrane
310 319 cyto
320 340 membrane
341 345 extracyto
346 370 membrane
371 379 cyto
# SFS_mod name=TOPPRED nterm=in
1 32 cyto
33 53 membrane
54 80 extracyto
81 101 membrane
102 113 cyto
114 134 membrane
135 137 extracyto
138 158 membrane
159 177 cyto
178 198 membrane
199 227 extracyto
228 248 membrane
249 287 cyto
288 308 membrane
309 319 extracyto
320 340 membrane
341 351 cyto
352 372 membrane
373 379 extracyto
