# Supplementary material for: MetaTM - a consensus method for transmembrane protein topology prediction
Source: BMC Bioinformatics. 2009 Sep 28;10:314. doi: 10.1186/1471-2105-10-314 (PMC2761906; doi:10.1186/1471-2105-10-314)
Supplement: Additional file 1 — Predictor results. The results of MetaTM and the other involved methods for each protein sequence in the data set. [file 1471-2105-10-314-S1.ZIP › conpred/P00347.metatm]

# SFS_mod name=MetaTM nterm=in
19 37 membrane
59 79 membrane
91 112 membrane
123 142 membrane
162 184 membrane
195 216 membrane
322 340 membrane
# SFS_mod name=Experimentally nterm=in
10 39 membrane
57 80 membrane
90 114 membrane
124 149 membrane
160 187 membrane
192 220 membrane
249 275 membrane
315 339 membrane
