# Supplementary material for: MetaTM - a consensus method for transmembrane protein topology prediction
Source: BMC Bioinformatics. 2009 Sep 28;10:314. doi: 10.1186/1471-2105-10-314 (PMC2761906; doi:10.1186/1471-2105-10-314)
Supplement: Additional file 1 — Predictor results. The results of MetaTM and the other involved methods for each protein sequence in the data set. [file 1471-2105-10-314-S1.ZIP › conpred/P00347.res]

# SFS_mod name=Phobius nterm=in
1 17 cyto
18 34 membrane
35 58 extracyto
59 78 membrane
79 89 cyto
90 112 membrane
113 123 extracyto
124 141 membrane
142 162 cyto
163 185 membrane
186 193 extracyto
194 220 membrane
221 316 cyto
317 339 membrane
340 836 extracyto
837 862 membrane
863 887 cyto
# SFS_mod name=SignalP
# SFS_mod name=TMHMM nterm=in
1 19 cyto 
20 37 membrane 
38 56 extracyto 
57 78 membrane 
79 90 cyto 
91 113 membrane 
114 156 extracyto 
157 179 membrane 
180 191 cyto 
192 214 membrane 
215 887 extracyto 
# SFS_mod name=PHDhtm nterm=out
1 62 extracyto
63 80 membrane
81 93 cyto
94 111 membrane
112 196 extracyto
197 214 membrane
215 321 cyto
322 339 membrane
340 840 extracyto
841 858 membrane
859 887 cyto
# SFS_mod name=HMMTOP nterm=in
1 19 cyto
20 39 membrane
40 57 extracyto
58 77 membrane
78 89 cyto
90 111 membrane
112 123 extracyto
124 147 membrane
148 159 cyto
160 184 membrane
185 200 extracyto
201 220 membrane
221 322 cyto
323 339 membrane
340 887 extracyto
# SFS_mod name=Memsat nterm=out
1 56 extracyto
57 80 membrane
81 89 cyto
90 114 membrane
115 119 extracyto
120 139 membrane
140 167 cyto
168 187 membrane
188 193 extracyto
194 217 membrane
218 252 cyto
253 272 membrane
273 323 extracyto
324 342 membrane
343 736 cyto
737 756 membrane
757 887 extracyto
# SFS_mod name=TOPPRED nterm=out
1 18 extracyto
19 39 membrane
40 90 cyto
91 111 membrane
112 192 extracyto
193 213 membrane
214 321 cyto
322 342 membrane
343 409 extracyto
410 430 membrane
431 526 cyto
527 547 membrane
548 839 extracyto
840 860 membrane
861 887 cyto
