# Supplementary material for: MetaTM - a consensus method for transmembrane protein topology prediction
Source: BMC Bioinformatics. 2009 Sep 28;10:314. doi: 10.1186/1471-2105-10-314 (PMC2761906; doi:10.1186/1471-2105-10-314)
Supplement: Additional file 1 — Predictor results. The results of MetaTM and the other involved methods for each protein sequence in the data set. [file 1471-2105-10-314-S1.ZIP › conpred/P00396.metatm]

# SFS_mod name=MetaTM nterm=in
16 37 membrane
60 82 membrane
100 121 membrane
145 167 membrane
183 206 membrane
237 259 membrane
270 291 membrane
305 325 membrane
337 359 membrane
376 398 membrane
411 432 membrane
453 475 membrane
# SFS_mod name=Experimentally nterm=out
12 40 membrane
51 86 membrane
95 117 membrane
141 170 membrane
183 212 membrane
228 261 membrane
270 286 membrane
299 327 membrane
336 357 membrane
371 400 membrane
407 433 membrane
447 478 membrane
