# Supplementary material for: MetaTM - a consensus method for transmembrane protein topology prediction
Source: BMC Bioinformatics. 2009 Sep 28;10:314. doi: 10.1186/1471-2105-10-314 (PMC2761906; doi:10.1186/1471-2105-10-314)
Supplement: Additional file 1 — Predictor results. The results of MetaTM and the other involved methods for each protein sequence in the data set. [file 1471-2105-10-314-S1.ZIP › conpred/P00396.res]

# SFS_mod name=Phobius nterm=in
1 15 cyto
16 37 membrane
38 56 extracyto
57 83 membrane
84 99 cyto
100 121 membrane
122 144 extracyto
145 169 membrane
170 182 cyto
183 210 membrane
211 233 extracyto
234 259 membrane
260 269 cyto
270 291 membrane
292 302 extracyto
303 325 membrane
326 337 cyto
338 359 membrane
360 374 extracyto
375 397 membrane
398 408 cyto
409 431 membrane
432 449 extracyto
450 473 membrane
474 514 cyto
# SFS_mod name=SignalP
# SFS_mod name=TMHMM nterm=out
1 14 extracyto 
15 37 membrane 
38 61 cyto 
62 84 membrane 
85 103 extracyto 
104 126 membrane 
127 146 cyto 
147 169 membrane 
170 183 extracyto 
184 206 membrane 
207 235 cyto 
236 258 membrane 
259 267 extracyto 
268 290 membrane 
291 302 cyto 
303 325 membrane 
326 339 extracyto 
340 362 membrane 
363 374 cyto 
375 397 membrane 
398 411 extracyto 
412 434 membrane 
435 454 cyto 
455 477 membrane 
478 514 extracyto 
# SFS_mod name=PHDhtm nterm=in
1 18 cyto
19 36 membrane
37 59 extracyto
60 78 membrane
79 99 cyto
100 117 membrane
118 146 extracyto
147 165 membrane
166 184 cyto
185 206 membrane
207 237 extracyto
238 256 membrane
257 272 cyto
273 290 membrane
291 305 extracyto
306 323 membrane
324 337 cyto
338 356 membrane
357 376 extracyto
377 394 membrane
395 411 cyto
412 429 membrane
430 455 extracyto
456 473 membrane
474 514 cyto
# SFS_mod name=HMMTOP nterm=in
1 14 cyto
15 37 membrane
38 63 extracyto
64 88 membrane
89 98 cyto
99 118 membrane
119 144 extracyto
145 169 membrane
170 181 cyto
182 206 membrane
207 232 extracyto
233 255 membrane
256 267 cyto
268 289 membrane
290 305 extracyto
306 327 membrane
328 337 cyto
338 362 membrane
363 378 extracyto
379 403 membrane
404 413 cyto
414 436 membrane
437 452 extracyto
453 477 membrane
478 514 cyto
# SFS_mod name=Memsat nterm=in
1 12 cyto
13 37 membrane
38 54 extracyto
55 79 membrane
80 98 cyto
99 122 membrane
123 142 extracyto
143 167 membrane
168 183 cyto
184 208 membrane
209 237 extracyto
238 261 membrane
262 270 cyto
271 295 membrane
296 302 extracyto
303 326 membrane
327 335 cyto
336 360 membrane
361 372 extracyto
373 397 membrane
398 408 cyto
409 432 membrane
433 451 extracyto
452 476 membrane
477 514 cyto
# SFS_mod name=TOPPRED nterm=in
1 16 cyto
17 37 membrane
38 58 extracyto
59 79 membrane
80 98 cyto
99 119 membrane
120 144 extracyto
145 165 membrane
166 180 cyto
181 201 membrane
202 242 extracyto
243 263 membrane
264 268 cyto
269 289 membrane
290 305 extracyto
306 326 membrane
327 333 cyto
334 354 membrane
355 378 extracyto
379 399 membrane
400 411 cyto
412 432 membrane
433 452 extracyto
453 473 membrane
474 514 cyto
