# Supplementary material for: MetaTM - a consensus method for transmembrane protein topology prediction
Source: BMC Bioinformatics. 2009 Sep 28;10:314. doi: 10.1186/1471-2105-10-314 (PMC2761906; doi:10.1186/1471-2105-10-314)
Supplement: Additional file 1 — Predictor results. The results of MetaTM and the other involved methods for each protein sequence in the data set. [file 1471-2105-10-314-S1.ZIP › conpred/P00404.res]

# SFS_mod name=Phobius nterm=out
1 25 extracyto
26 47 membrane
48 62 cyto
63 85 membrane
86 227 extracyto
# SFS_mod name=SignalP
# SFS_mod name=TMHMM nterm=in
1 25 cyto 
26 48 membrane 
49 62 extracyto 
63 85 membrane 
86 227 cyto 
# SFS_mod name=PHDhtm nterm=out
1 26 extracyto
27 45 membrane
46 64 cyto
65 83 membrane
84 227 extracyto
# SFS_mod name=HMMTOP nterm=out
1 27 extracyto
28 47 membrane
48 63 cyto
64 87 membrane
88 227 extracyto
# SFS_mod name=Memsat nterm=out
1 20 extracyto
21 45 membrane
46 61 cyto
62 86 membrane
87 227 extracyto
# SFS_mod name=TOPPRED nterm=in
1 26 cyto
27 47 membrane
48 60 extracyto
61 81 membrane
82 227 cyto
