# Supplementary material for: MetaTM - a consensus method for transmembrane protein topology prediction
Source: BMC Bioinformatics. 2009 Sep 28;10:314. doi: 10.1186/1471-2105-10-314 (PMC2761906; doi:10.1186/1471-2105-10-314)
Supplement: Additional file 1 — Predictor results. The results of MetaTM and the other involved methods for each protein sequence in the data set. [file 1471-2105-10-314-S1.ZIP › conpred/P00415.metatm]

# SFS_mod name=MetaTM nterm=in
17 37 membrane
39 58 membrane
81 102 membrane
129 148 membrane
160 179 membrane
198 220 membrane
238 258 membrane
# SFS_mod name=Experimentally nterm=out
16 34 membrane
41 66 membrane
73 105 membrane
129 152 membrane
156 183 membrane
191 223 membrane
233 256 membrane
