# Supplementary material for: MetaTM - a consensus method for transmembrane protein topology prediction
Source: BMC Bioinformatics. 2009 Sep 28;10:314. doi: 10.1186/1471-2105-10-314 (PMC2761906; doi:10.1186/1471-2105-10-314)
Supplement: Additional file 1 — Predictor results. The results of MetaTM and the other involved methods for each protein sequence in the data set. [file 1471-2105-10-314-S1.ZIP › conpred/P00415.res]

# SFS_mod name=Phobius nterm=in
1 14 cyto
15 35 membrane
36 39 extracyto
40 58 membrane
59 78 cyto
79 102 membrane
103 128 extracyto
129 149 membrane
150 159 cyto
160 179 membrane
180 195 extracyto
196 220 membrane
221 238 cyto
239 259 membrane
260 261 extracyto
# SFS_mod name=SignalP
1 32 signal
# SFS_mod name=TMHMM nterm=out
1 14 extracyto 
15 37 membrane 
38 80 cyto 
81 103 membrane 
104 128 extracyto 
129 147 membrane 
148 159 cyto 
160 182 membrane 
183 196 extracyto 
197 219 membrane 
220 239 cyto 
240 259 membrane 
260 261 extracyto 
# SFS_mod name=PHDhtm nterm=out
1 20 extracyto
21 45 membrane
46 82 cyto
83 102 membrane
103 128 extracyto
129 146 membrane
147 160 cyto
161 178 membrane
179 194 extracyto
195 219 membrane
220 238 cyto
239 256 membrane
257 261 extracyto
# SFS_mod name=HMMTOP nterm=in
1 16 cyto
17 34 membrane
35 38 extracyto
39 58 membrane
59 82 cyto
83 102 membrane
103 128 extracyto
129 146 membrane
147 158 cyto
159 176 membrane
177 202 extracyto
203 220 membrane
221 232 cyto
233 252 membrane
253 261 extracyto
# SFS_mod name=Memsat nterm=in
1 15 cyto
16 34 membrane
35 36 extracyto
37 59 membrane
60 77 cyto
78 102 membrane
103 127 extracyto
128 151 membrane
152 157 cyto
158 181 membrane
182 196 extracyto
197 221 membrane
222 234 cyto
235 259 membrane
260 261 extracyto
# SFS_mod name=TOPPRED nterm=out
1 16 extracyto
17 37 membrane
38 81 cyto
82 102 membrane
103 128 extracyto
129 149 membrane
150 158 cyto
159 179 membrane
180 199 extracyto
200 220 membrane
221 240 cyto
241 261 membrane
