# Supplementary material for: MetaTM - a consensus method for transmembrane protein topology prediction
Source: BMC Bioinformatics. 2009 Sep 28;10:314. doi: 10.1186/1471-2105-10-314 (PMC2761906; doi:10.1186/1471-2105-10-314)
Supplement: Additional file 1 — Predictor results. The results of MetaTM and the other involved methods for each protein sequence in the data set. [file 1471-2105-10-314-S1.ZIP › conpred/P00423.res]

# SFS_mod name=Phobius nterm=in
1 98 cyto
99 113 membrane
114 114 extracyto
115 129 membrane
130 169 cyto
# SFS_mod name=SignalP
# SFS_mod name=TMHMM nterm=in
1 102 cyto 
103 120 membrane 
121 169 extracyto 
# SFS_mod name=PHDhtm nterm=out
1 104 extracyto
105 122 membrane
123 169 cyto
# SFS_mod name=HMMTOP nterm=in
1 101 cyto
102 119 membrane
120 169 extracyto
# SFS_mod name=Memsat nterm=in
1 99 cyto
100 119 membrane
120 169 extracyto
# SFS_mod name=TOPPRED nterm=out
1 100 extracyto
101 121 membrane
122 169 cyto
