# Supplementary material for: MetaTM - a consensus method for transmembrane protein topology prediction
Source: BMC Bioinformatics. 2009 Sep 28;10:314. doi: 10.1186/1471-2105-10-314 (PMC2761906; doi:10.1186/1471-2105-10-314)
Supplement: Additional file 1 — Predictor results. The results of MetaTM and the other involved methods for each protein sequence in the data set. [file 1471-2105-10-314-S1.ZIP › conpred/P00430.res]

# SFS_mod name=Phobius nterm=out
1 35 extracyto
36 56 membrane
57 63 cyto
# SFS_mod name=SignalP
# SFS_mod name=TMHMM nterm=in
1 34 cyto 
35 57 membrane 
58 63 extracyto 
# SFS_mod name=PHDhtm nterm=out
1 36 extracyto
37 54 membrane
55 63 cyto
# SFS_mod name=HMMTOP nterm=out
1 36 extracyto
37 56 membrane
57 63 cyto
# SFS_mod name=Memsat nterm=in
1 36 cyto
37 55 membrane
56 63 extracyto
# SFS_mod name=TOPPRED nterm=in
1 35 cyto
36 56 membrane
57 63 extracyto
