# Supplementary material for: MetaTM - a consensus method for transmembrane protein topology prediction
Source: BMC Bioinformatics. 2009 Sep 28;10:314. doi: 10.1186/1471-2105-10-314 (PMC2761906; doi:10.1186/1471-2105-10-314)
Supplement: Additional file 1 — Predictor results. The results of MetaTM and the other involved methods for each protein sequence in the data set. [file 1471-2105-10-314-S1.ZIP › conpred/P00550.metatm]

# SFS_mod name=MetaTM nterm=in
21 42 membrane
49 69 membrane
83 104 membrane
133 155 membrane
161 179 membrane
215 236 membrane
245 264 membrane
272 294 membrane
310 332 membrane
# SFS_mod name=Experimentally nterm=in
25 44 membrane
51 69 membrane
135 154 membrane
166 184 membrane
274 291 membrane
314 333 membrane
