# Supplementary material for: MetaTM - a consensus method for transmembrane protein topology prediction
Source: BMC Bioinformatics. 2009 Sep 28;10:314. doi: 10.1186/1471-2105-10-314 (PMC2761906; doi:10.1186/1471-2105-10-314)
Supplement: Additional file 1 — Predictor results. The results of MetaTM and the other involved methods for each protein sequence in the data set. [file 1471-2105-10-314-S1.ZIP › conpred/P00550.res]

# SFS_mod name=Phobius nterm=in
1 19 cyto
20 42 membrane
43 47 extracyto
48 68 membrane
69 78 cyto
79 104 membrane
105 129 extracyto
130 153 membrane
154 159 cyto
160 174 membrane
175 175 extracyto
176 190 membrane
191 212 cyto
213 234 membrane
235 244 extracyto
245 264 membrane
265 268 cyto
269 292 membrane
293 311 extracyto
312 334 membrane
335 637 cyto
# SFS_mod name=SignalP
# SFS_mod name=TMHMM nterm=in
1 19 cyto 
20 42 membrane 
43 51 extracyto 
52 74 membrane 
75 86 cyto 
87 109 membrane 
110 128 extracyto 
129 151 membrane 
152 211 cyto 
212 234 membrane 
235 243 extracyto 
244 263 membrane 
264 269 cyto 
270 292 membrane 
293 311 extracyto 
312 334 membrane 
335 637 cyto 
# SFS_mod name=PHDhtm nterm=in
1 22 cyto
23 40 membrane
41 48 extracyto
49 66 membrane
67 82 cyto
83 101 membrane
102 135 extracyto
136 157 membrane
158 161 cyto
162 180 membrane
181 247 extracyto
248 265 membrane
266 280 cyto
281 305 membrane
306 311 extracyto
312 330 membrane
331 637 cyto
# SFS_mod name=HMMTOP nterm=in
1 19 cyto
20 43 membrane
44 47 extracyto
48 69 membrane
70 77 cyto
78 101 membrane
102 131 extracyto
132 153 membrane
154 159 cyto
160 181 membrane
182 211 extracyto
212 235 membrane
236 241 cyto
242 265 membrane
266 269 extracyto
270 293 membrane
294 299 cyto
300 323 membrane
324 637 extracyto
# SFS_mod name=Memsat nterm=in
1 18 cyto
19 43 membrane
44 49 extracyto
50 68 membrane
69 75 cyto
76 94 membrane
95 96 extracyto
97 116 membrane
117 137 cyto
138 162 membrane
163 216 extracyto
217 236 membrane
237 269 cyto
270 293 membrane
294 310 extracyto
311 334 membrane
335 637 cyto
# SFS_mod name=TOPPRED nterm=in
1 22 cyto
23 43 membrane
44 48 extracyto
49 69 membrane
70 91 cyto
92 112 membrane
113 132 extracyto
133 153 membrane
154 160 cyto
161 181 membrane
182 218 extracyto
219 239 membrane
240 268 cyto
269 289 membrane
290 313 extracyto
314 334 membrane
335 378 cyto
379 399 membrane
400 637 extracyto
