# Supplementary material for: MetaTM - a consensus method for transmembrane protein topology prediction
Source: BMC Bioinformatics. 2009 Sep 28;10:314. doi: 10.1186/1471-2105-10-314 (PMC2761906; doi:10.1186/1471-2105-10-314)
Supplement: Additional file 1 — Predictor results. The results of MetaTM and the other involved methods for each protein sequence in the data set. [file 1471-2105-10-314-S1.ZIP › conpred/P00556.res]

# SFS_mod name=Phobius nterm=in
1 29 cyto
30 50 membrane
51 54 extracyto
55 79 membrane
80 97 cyto
98 120 membrane
121 121 extracyto
# SFS_mod name=SignalP
# SFS_mod name=TMHMM nterm=in
1 55 cyto 
56 78 membrane 
79 97 extracyto 
98 120 membrane 
121 121 cyto 
# SFS_mod name=PHDhtm nterm=in
1 30 cyto
31 48 membrane
49 52 extracyto
53 70 membrane
71 99 cyto
100 117 membrane
118 121 extracyto
# SFS_mod name=HMMTOP nterm=in
1 35 cyto
36 53 membrane
54 57 extracyto
58 75 membrane
76 99 cyto
100 117 membrane
118 121 extracyto
# SFS_mod name=Memsat nterm=in
1 29 cyto
30 49 membrane
50 51 extracyto
52 71 membrane
72 95 cyto
96 119 membrane
120 121 extracyto
# SFS_mod name=TOPPRED nterm=in
1 51 cyto
52 72 membrane
73 97 extracyto
98 118 membrane
119 121 cyto
