# Supplementary material for: MetaTM - a consensus method for transmembrane protein topology prediction
Source: BMC Bioinformatics. 2009 Sep 28;10:314. doi: 10.1186/1471-2105-10-314 (PMC2761906; doi:10.1186/1471-2105-10-314)
Supplement: Additional file 1 — Predictor results. The results of MetaTM and the other involved methods for each protein sequence in the data set. [file 1471-2105-10-314-S1.ZIP › conpred/P00803.res]

# SFS_mod name=Phobius nterm=out
1 5 extracyto
6 26 membrane
27 59 cyto
60 82 membrane
83 324 extracyto
# SFS_mod name=SignalP
1 17 signal
# SFS_mod name=TMHMM nterm=out
1 4 extracyto 
5 27 membrane 
28 59 cyto 
60 82 membrane 
83 324 extracyto 
# SFS_mod name=PHDhtm nterm=out
1 5 extracyto
6 23 membrane
24 63 cyto
64 81 membrane
82 324 extracyto
# SFS_mod name=HMMTOP nterm=out
1 3 extracyto
4 22 membrane
23 62 cyto
63 81 membrane
82 324 extracyto
# SFS_mod name=Memsat nterm=out
1 4 extracyto
5 28 membrane
29 59 cyto
60 83 membrane
84 324 extracyto
# SFS_mod name=TOPPRED nterm=out
1 1 extracyto
2 22 membrane
23 60 cyto
61 81 membrane
82 83 extracyto
84 104 membrane
105 324 cyto
