# Supplementary material for: MetaTM - a consensus method for transmembrane protein topology prediction
Source: BMC Bioinformatics. 2009 Sep 28;10:314. doi: 10.1186/1471-2105-10-314 (PMC2761906; doi:10.1186/1471-2105-10-314)
Supplement: Additional file 1 — Predictor results. The results of MetaTM and the other involved methods for each protein sequence in the data set. [file 1471-2105-10-314-S1.ZIP › conpred/P00804.res]

# SFS_mod name=Phobius nterm=in
1 11 cyto
12 29 membrane
30 67 extracyto
68 88 membrane
89 95 cyto
96 114 membrane
115 132 extracyto
133 156 membrane
157 164 cyto
# SFS_mod name=SignalP
1 25 signal
# SFS_mod name=TMHMM nterm=in
1 12 cyto 
13 35 membrane 
36 66 extracyto 
67 86 membrane 
87 98 cyto 
99 121 membrane 
122 135 extracyto 
136 158 membrane 
159 164 cyto 
# SFS_mod name=PHDhtm nterm=out
1 11 extracyto
12 29 membrane
30 38 cyto
39 56 membrane
57 69 extracyto
70 87 membrane
88 98 cyto
99 116 membrane
117 134 extracyto
135 152 membrane
153 164 cyto
# SFS_mod name=HMMTOP nterm=in
1 13 cyto
14 31 membrane
32 69 extracyto
70 87 membrane
88 95 cyto
96 113 membrane
114 135 extracyto
136 153 membrane
154 164 cyto
# SFS_mod name=Memsat nterm=in
1 9 cyto
10 33 membrane
34 64 extracyto
65 89 membrane
90 96 cyto
97 121 membrane
122 130 extracyto
131 155 membrane
156 164 cyto
# SFS_mod name=TOPPRED nterm=in
1 3 cyto
4 24 membrane
25 68 extracyto
69 89 membrane
90 93 cyto
94 114 membrane
115 138 extracyto
139 159 membrane
160 164 cyto
