# Supplementary material for: MetaTM - a consensus method for transmembrane protein topology prediction
Source: BMC Bioinformatics. 2009 Sep 28;10:314. doi: 10.1186/1471-2105-10-314 (PMC2761906; doi:10.1186/1471-2105-10-314)
Supplement: Additional file 1 — Predictor results. The results of MetaTM and the other involved methods for each protein sequence in the data set. [file 1471-2105-10-314-S1.ZIP › conpred/P00844.res]

# SFS_mod name=Phobius nterm=out
1 11 extracyto
12 33 membrane
34 52 cyto
53 77 membrane
78 79 extracyto
# SFS_mod name=SignalP
# SFS_mod name=TMHMM nterm=out
1 9 extracyto 
10 32 membrane 
33 52 cyto 
53 75 membrane 
76 79 extracyto 
# SFS_mod name=PHDhtm nterm=out
1 13 extracyto
14 31 membrane
32 50 cyto
51 75 membrane
76 79 extracyto
# SFS_mod name=HMMTOP nterm=out
1 7 extracyto
8 32 membrane
33 52 cyto
53 77 membrane
78 79 extracyto
# SFS_mod name=Memsat nterm=out
1 8 extracyto
9 33 membrane
34 53 cyto
54 77 membrane
78 79 extracyto
# SFS_mod name=TOPPRED nterm=out
1 10 extracyto
11 31 membrane
32 58 cyto
59 79 membrane
