# Supplementary material for: MetaTM - a consensus method for transmembrane protein topology prediction
Source: BMC Bioinformatics. 2009 Sep 28;10:314. doi: 10.1186/1471-2105-10-314 (PMC2761906; doi:10.1186/1471-2105-10-314)
Supplement: Additional file 1 — Predictor results. The results of MetaTM and the other involved methods for each protein sequence in the data set. [file 1471-2105-10-314-S1.ZIP › conpred/P00855.res]

# SFS_mod name=Phobius nterm=out
1 39 extracyto
40 62 membrane
63 99 cyto
100 121 membrane
122 146 extracyto
147 166 membrane
167 210 cyto
211 233 membrane
234 239 extracyto
240 266 membrane
267 271 cyto
# SFS_mod name=SignalP
# SFS_mod name=TMHMM nterm=out
1 37 extracyto 
38 60 membrane 
61 99 cyto 
100 122 membrane 
123 146 extracyto 
147 166 membrane 
167 210 cyto 
211 233 membrane 
234 242 extracyto 
243 265 membrane 
266 271 cyto 
# SFS_mod name=PHDhtm nterm=out
1 41 extracyto
42 60 membrane
61 74 cyto
75 92 membrane
93 102 extracyto
103 120 membrane
121 124 cyto
125 144 membrane
145 148 extracyto
149 167 membrane
168 183 cyto
184 201 membrane
202 216 extracyto
217 237 membrane
238 241 cyto
242 261 membrane
262 271 extracyto
# SFS_mod name=HMMTOP nterm=out
1 40 extracyto
41 60 membrane
61 99 cyto
100 118 membrane
119 148 extracyto
149 166 membrane
167 186 cyto
187 209 membrane
210 219 extracyto
220 239 membrane
240 245 cyto
246 268 membrane
269 271 extracyto
# SFS_mod name=Memsat nterm=out
1 38 extracyto
39 63 membrane
64 100 cyto
101 124 membrane
125 147 extracyto
148 167 membrane
168 206 cyto
207 231 membrane
232 239 extracyto
240 264 membrane
265 271 cyto
# SFS_mod name=TOPPRED nterm=out
1 42 extracyto
43 63 membrane
64 97 cyto
98 118 membrane
119 146 extracyto
147 167 membrane
168 216 cyto
217 237 membrane
238 242 extracyto
243 263 membrane
264 271 cyto
