# Supplementary material for: MetaTM - a consensus method for transmembrane protein topology prediction
Source: BMC Bioinformatics. 2009 Sep 28;10:314. doi: 10.1186/1471-2105-10-314 (PMC2761906; doi:10.1186/1471-2105-10-314)
Supplement: Additional file 1 — Predictor results. The results of MetaTM and the other involved methods for each protein sequence in the data set. [file 1471-2105-10-314-S1.ZIP › conpred/P00859.res]

# SFS_mod name=Phobius nterm=out
1 4 extracyto
5 26 membrane
27 156 cyto
# SFS_mod name=SignalP
# SFS_mod name=TMHMM nterm=out
1 4 extracyto 
5 27 membrane 
28 156 cyto 
# SFS_mod name=PHDhtm nterm=out
1 8 extracyto
9 26 membrane
27 156 cyto
# SFS_mod name=HMMTOP nterm=out
1 4 extracyto
5 22 membrane
23 156 cyto
# SFS_mod name=Memsat nterm=out
1 3 extracyto
4 27 membrane
28 156 cyto
# SFS_mod name=TOPPRED nterm=in
1 2 cyto
3 23 membrane
24 156 extracyto
