# Supplementary material for: MetaTM - a consensus method for transmembrane protein topology prediction
Source: BMC Bioinformatics. 2009 Sep 28;10:314. doi: 10.1186/1471-2105-10-314 (PMC2761906; doi:10.1186/1471-2105-10-314)
Supplement: Additional file 1 — Predictor results. The results of MetaTM and the other involved methods for each protein sequence in the data set. [file 1471-2105-10-314-S1.ZIP › conpred/P01501.res]

# SFS_mod name=Phobius nterm=out
1 21 signal
22 44 extracyto
45 63 membrane
64 70 cyto
# SFS_mod name=SignalP
1 21 signal
# SFS_mod name=TMHMM nterm=in
1 2 cyto 
3 22 membrane 
23 43 extracyto 
44 63 membrane 
64 70 cyto 
# SFS_mod name=PHDhtm nterm=in
1 19 membrane
20 43 extracyto
44 61 membrane
62 70 cyto
# SFS_mod name=HMMTOP nterm=in
1 5 cyto
6 22 membrane
23 42 extracyto
43 62 membrane
63 70 cyto
# SFS_mod name=Memsat nterm=out
1 5 extracyto
6 24 membrane
25 70 cyto
# SFS_mod name=TOPPRED nterm=in
1 2 cyto
3 23 membrane
24 42 extracyto
43 63 membrane
64 70 cyto
