# Supplementary material for: MetaTM - a consensus method for transmembrane protein topology prediction
Source: BMC Bioinformatics. 2009 Sep 28;10:314. doi: 10.1186/1471-2105-10-314 (PMC2761906; doi:10.1186/1471-2105-10-314)
Supplement: Additional file 1 — Predictor results. The results of MetaTM and the other involved methods for each protein sequence in the data set. [file 1471-2105-10-314-S1.ZIP › conpred/P02699.metatm]

# SFS_mod name=MetaTM nterm=out
38 61 membrane
76 97 membrane
113 134 membrane
153 174 membrane
203 225 membrane
253 275 membrane
286 307 membrane
# SFS_mod name=Experimentally nterm=out
37 63 membrane
74 96 membrane
111 133 membrane
153 173 membrane
203 224 membrane
253 274 membrane
287 308 membrane
