# Supplementary material for: MetaTM - a consensus method for transmembrane protein topology prediction
Source: BMC Bioinformatics. 2009 Sep 28;10:314. doi: 10.1186/1471-2105-10-314 (PMC2761906; doi:10.1186/1471-2105-10-314)
Supplement: Additional file 1 — Predictor results. The results of MetaTM and the other involved methods for each protein sequence in the data set. [file 1471-2105-10-314-S1.ZIP › conpred/P02699.res]

# SFS_mod name=Phobius nterm=out
1 38 extracyto
39 63 membrane
64 73 cyto
74 96 membrane
97 111 extracyto
112 133 membrane
134 152 cyto
153 173 membrane
174 201 extracyto
202 226 membrane
227 251 cyto
252 275 membrane
276 286 extracyto
287 309 membrane
310 348 cyto
# SFS_mod name=SignalP
# SFS_mod name=TMHMM nterm=out
1 38 extracyto 
39 61 membrane 
62 73 cyto 
74 96 membrane 
97 110 extracyto 
111 133 membrane 
134 152 cyto 
153 175 membrane 
176 201 extracyto 
202 224 membrane 
225 253 cyto 
254 276 membrane 
277 285 extracyto 
286 308 membrane 
309 348 cyto 
# SFS_mod name=PHDhtm nterm=out
1 37 extracyto
38 61 membrane
62 76 cyto
77 95 membrane
96 114 extracyto
115 132 membrane
133 153 cyto
154 173 membrane
174 204 extracyto
205 227 membrane
228 254 cyto
255 273 membrane
274 287 extracyto
288 306 membrane
307 348 cyto
# SFS_mod name=HMMTOP nterm=out
1 38 extracyto
39 62 membrane
63 74 cyto
75 99 membrane
100 111 extracyto
112 133 membrane
134 153 cyto
154 175 membrane
176 201 extracyto
202 223 membrane
224 253 cyto
254 277 membrane
278 285 extracyto
286 309 membrane
310 348 cyto
# SFS_mod name=Memsat nterm=out
1 38 extracyto
39 63 membrane
64 72 cyto
73 97 membrane
98 111 extracyto
112 136 membrane
137 151 cyto
152 175 membrane
176 203 extracyto
204 228 membrane
229 249 cyto
250 274 membrane
275 285 extracyto
286 309 membrane
310 348 cyto
# SFS_mod name=TOPPRED nterm=out
1 34 extracyto
35 55 membrane
56 79 cyto
80 100 membrane
101 113 extracyto
114 134 membrane
135 151 cyto
152 172 membrane
173 202 extracyto
203 223 membrane
224 252 cyto
253 273 membrane
274 281 extracyto
282 302 membrane
303 348 cyto
