# Supplementary material for: MetaTM - a consensus method for transmembrane protein topology prediction
Source: BMC Bioinformatics. 2009 Sep 28;10:314. doi: 10.1186/1471-2105-10-314 (PMC2761906; doi:10.1186/1471-2105-10-314)
Supplement: Additional file 1 — Predictor results. The results of MetaTM and the other involved methods for each protein sequence in the data set. [file 1471-2105-10-314-S1.ZIP › conpred/P02719.metatm]

# SFS_mod name=MetaTM nterm=in
120 141 membrane
187 209 membrane
243 263 membrane
378 400 membrane
537 553 membrane
563 584 membrane
597 619 membrane
634 656 membrane
685 708 membrane
764 786 membrane
1001 1021 membrane
1038 1057 membrane
1069 1091 membrane
1124 1147 membrane
1240 1262 membrane
1322 1341 membrane
1354 1375 membrane
1384 1405 membrane
1411 1428 membrane
1447 1470 membrane
1542 1563 membrane
# SFS_mod name=Experimentally nterm=in
119 141 membrane
150 169 membrane
183 201 membrane
208 227 membrane
244 267 membrane
379 404 membrane
561 585 membrane
597 620 membrane
629 648 membrane
655 674 membrane
691 711 membrane
767 790 membrane
996 1019 membrane
1033 1058 membrane
1065 1086 membrane
1091 1112 membrane
1132 1153 membrane
1238 1264 membrane
1318 1341 membrane
1353 1376 membrane
1383 1406 membrane
1417 1438 membrane
1454 1476 membrane
1543 1567 membrane
