# Supplementary material for: MetaTM - a consensus method for transmembrane protein topology prediction
Source: BMC Bioinformatics. 2009 Sep 28;10:314. doi: 10.1186/1471-2105-10-314 (PMC2761906; doi:10.1186/1471-2105-10-314)
Supplement: Additional file 1 — Predictor results. The results of MetaTM and the other involved methods for each protein sequence in the data set. [file 1471-2105-10-314-S1.ZIP › conpred/P02719.res]

# SFS_mod name=Phobius nterm=in
1 118 cyto
119 142 membrane
143 153 extracyto
154 174 membrane
175 183 cyto
184 202 membrane
203 240 extracyto
241 263 membrane
264 346 cyto
347 363 membrane
364 378 extracyto
379 403 membrane
404 540 cyto
541 555 membrane
556 560 extracyto
561 585 membrane
586 596 cyto
597 620 membrane
621 630 extracyto
631 654 membrane
655 684 cyto
685 710 membrane
711 734 extracyto
735 752 membrane
753 763 cyto
764 790 membrane
791 999 extracyto
1000 1019 membrane
1020 1038 cyto
1039 1058 membrane
1059 1067 extracyto
1068 1094 membrane
1095 1116 cyto
1117 1147 membrane
1148 1239 extracyto
1240 1264 membrane
1265 1319 cyto
1320 1341 membrane
1342 1352 extracyto
1353 1375 membrane
1376 1384 cyto
1385 1405 membrane
1406 1413 extracyto
1414 1428 membrane
1429 1440 cyto
1441 1471 membrane
1472 1542 extracyto
1543 1567 membrane
1568 1820 cyto
# SFS_mod name=SignalP
# SFS_mod name=TMHMM nterm=in
1 118 cyto 
119 141 membrane 
142 243 extracyto 
244 266 membrane 
267 339 cyto 
340 359 membrane 
360 378 extracyto 
379 401 membrane 
402 560 cyto 
561 583 membrane 
584 597 extracyto 
598 620 membrane 
621 684 cyto 
685 707 membrane 
708 767 extracyto 
768 790 membrane 
791 822 cyto 
823 840 membrane 
841 1000 extracyto 
1001 1019 membrane 
1020 1039 cyto 
1040 1057 membrane 
1058 1071 extracyto 
1072 1094 membrane 
1095 1120 cyto 
1121 1143 membrane 
1144 1241 extracyto 
1242 1264 membrane 
1265 1325 cyto 
1326 1343 membrane 
1344 1352 extracyto 
1353 1375 membrane 
1376 1379 cyto 
1380 1402 membrane 
1403 1453 extracyto 
1454 1476 membrane 
1477 1543 cyto 
1544 1566 membrane 
1567 1820 extracyto 
# SFS_mod name=PHDhtm nterm=out
1 119 extracyto
120 138 membrane
139 152 cyto
153 170 membrane
171 244 extracyto
245 262 membrane
263 380 cyto
381 399 membrane
400 565 extracyto
566 583 membrane
584 602 cyto
603 620 membrane
621 683 extracyto
684 706 membrane
707 767 cyto
768 786 membrane
787 1002 extracyto
1003 1020 membrane
1021 1038 cyto
1039 1056 membrane
1057 1066 extracyto
1067 1084 membrane
1085 1123 cyto
1124 1148 membrane
1149 1240 extracyto
1241 1260 membrane
1261 1321 cyto
1322 1339 membrane
1340 1357 extracyto
1358 1375 membrane
1376 1382 cyto
1383 1402 membrane
1403 1414 extracyto
1415 1433 membrane
1434 1442 cyto
1443 1467 membrane
1468 1546 extracyto
1547 1564 membrane
1565 1820 cyto
# SFS_mod name=HMMTOP nterm=in
1 117 cyto
118 142 membrane
143 184 extracyto
185 209 membrane
210 239 cyto
240 264 membrane
265 376 extracyto
377 401 membrane
402 531 cyto
532 550 membrane
551 560 extracyto
561 585 membrane
586 595 cyto
596 620 membrane
621 630 extracyto
631 655 membrane
656 685 cyto
686 710 membrane
711 761 extracyto
762 786 membrane
787 1000 cyto
1001 1025 membrane
1026 1066 extracyto
1067 1091 membrane
1092 1121 cyto
1122 1146 membrane
1147 1198 extracyto
1199 1223 membrane
1224 1239 cyto
1240 1264 membrane
1265 1317 extracyto
1318 1341 membrane
1342 1351 cyto
1352 1376 membrane
1377 1386 extracyto
1387 1411 membrane
1412 1441 cyto
1442 1466 membrane
1467 1542 extracyto
1543 1567 membrane
1568 1820 cyto
# SFS_mod name=Memsat nterm=in
1 119 cyto
120 139 membrane
140 191 extracyto
192 215 membrane
216 240 cyto
241 259 membrane
260 372 extracyto
373 397 membrane
398 564 cyto
565 584 membrane
585 640 extracyto
641 664 membrane
665 679 cyto
680 704 membrane
705 760 extracyto
761 785 membrane
786 1034 cyto
1035 1057 membrane
1058 1071 extracyto
1072 1096 membrane
1097 1128 cyto
1129 1147 membrane
1148 1236 extracyto
1237 1261 membrane
1262 1321 cyto
1322 1340 membrane
1341 1351 extracyto
1352 1375 membrane
1376 1382 cyto
1383 1402 membrane
1403 1404 extracyto
1405 1424 membrane
1425 1449 cyto
1450 1468 membrane
1469 1528 extracyto
1529 1548 membrane
1549 1550 cyto
1551 1570 membrane
1571 1820 extracyto
# SFS_mod name=TOPPRED nterm=in
1 121 cyto
122 142 membrane
143 243 extracyto
244 264 membrane
265 376 cyto
377 397 membrane
398 565 extracyto
566 586 membrane
587 592 cyto
593 613 membrane
614 631 extracyto
632 652 membrane
653 690 cyto
691 711 membrane
712 759 extracyto
760 780 membrane
781 821 cyto
822 842 membrane
843 1000 extracyto
1001 1021 membrane
1022 1067 cyto
1068 1088 membrane
1089 1127 extracyto
1128 1148 membrane
1149 1239 cyto
1240 1260 membrane
1261 1322 extracyto
1323 1343 membrane
1344 1355 cyto
1356 1376 membrane
1377 1385 extracyto
1386 1406 membrane
1407 1450 cyto
1451 1471 membrane
1472 1542 extracyto
1543 1563 membrane
1564 1820 cyto
