# Supplementary material for: MetaTM - a consensus method for transmembrane protein topology prediction
Source: BMC Bioinformatics. 2009 Sep 28;10:314. doi: 10.1186/1471-2105-10-314 (PMC2761906; doi:10.1186/1471-2105-10-314)
Supplement: Additional file 1 — Predictor results. The results of MetaTM and the other involved methods for each protein sequence in the data set. [file 1471-2105-10-314-S1.ZIP › conpred/P02724.res]

# SFS_mod name=Phobius nterm=out
1 21 signal
22 91 extracyto
92 113 membrane
114 150 cyto
# SFS_mod name=SignalP
1 19 signal
# SFS_mod name=TMHMM nterm=in
1 4 cyto 
5 27 membrane 
28 91 extracyto 
92 114 membrane 
115 150 cyto 
# SFS_mod name=PHDhtm nterm=in
1 20 membrane
21 93 extracyto
94 111 membrane
112 150 cyto
# SFS_mod name=HMMTOP nterm=in
1 5 cyto
6 27 membrane
28 91 extracyto
92 113 membrane
114 150 cyto
# SFS_mod name=Memsat nterm=out
1 91 extracyto
92 115 membrane
116 150 cyto
# SFS_mod name=TOPPRED nterm=in
1 4 cyto
5 25 membrane
26 91 extracyto
92 112 membrane
113 150 cyto
