# Supplementary material for: MetaTM - a consensus method for transmembrane protein topology prediction
Source: BMC Bioinformatics. 2009 Sep 28;10:314. doi: 10.1186/1471-2105-10-314 (PMC2761906; doi:10.1186/1471-2105-10-314)
Supplement: Additional file 1 — Predictor results. The results of MetaTM and the other involved methods for each protein sequence in the data set. [file 1471-2105-10-314-S1.ZIP › conpred/P02786.res]

# SFS_mod name=Phobius nterm=in
1 65 cyto
66 86 membrane
87 760 extracyto
# SFS_mod name=SignalP
# SFS_mod name=TMHMM nterm=in
1 63 cyto 
64 86 membrane 
87 760 extracyto 
# SFS_mod name=PHDhtm nterm=out
1 67 extracyto
68 85 membrane
86 760 cyto
# SFS_mod name=HMMTOP nterm=in
1 61 cyto
62 83 membrane
84 760 extracyto
# SFS_mod name=Memsat nterm=in
1 60 cyto
61 85 membrane
86 760 extracyto
# SFS_mod name=TOPPRED nterm=in
1 66 cyto
67 87 membrane
88 538 extracyto
539 559 membrane
560 760 cyto
