# Supplementary material for: MetaTM - a consensus method for transmembrane protein topology prediction
Source: BMC Bioinformatics. 2009 Sep 28;10:314. doi: 10.1186/1471-2105-10-314 (PMC2761906; doi:10.1186/1471-2105-10-314)
Supplement: Additional file 1 — Predictor results. The results of MetaTM and the other involved methods for each protein sequence in the data set. [file 1471-2105-10-314-S1.ZIP › conpred/P02916.res]

# SFS_mod name=Phobius nterm=in
1 13 cyto
14 34 membrane
35 39 extracyto
40 58 membrane
59 67 cyto
68 91 membrane
92 279 extracyto
280 305 membrane
306 314 cyto
315 339 membrane
340 370 extracyto
371 392 membrane
393 425 cyto
426 446 membrane
447 484 extracyto
485 506 membrane
507 514 cyto
# SFS_mod name=SignalP
# SFS_mod name=TMHMM nterm=in
1 16 cyto 
17 36 membrane 
37 39 extracyto 
40 57 membrane 
58 69 cyto 
70 92 membrane 
93 283 extracyto 
284 306 membrane 
307 318 cyto 
319 341 membrane 
342 369 extracyto 
370 392 membrane 
393 412 cyto 
413 435 membrane 
436 483 extracyto 
484 506 membrane 
507 514 cyto 
# SFS_mod name=PHDhtm nterm=in
1 20 cyto
21 38 membrane
39 42 extracyto
43 60 membrane
61 72 cyto
73 90 membrane
91 279 extracyto
280 303 membrane
304 318 cyto
319 336 membrane
337 370 extracyto
371 388 membrane
389 420 cyto
421 439 membrane
440 486 extracyto
487 504 membrane
505 514 cyto
# SFS_mod name=HMMTOP nterm=in
1 17 cyto
18 36 membrane
37 40 extracyto
41 58 membrane
59 70 cyto
71 92 membrane
93 284 extracyto
285 306 membrane
307 318 cyto
319 340 membrane
341 370 extracyto
371 392 membrane
393 416 cyto
417 438 membrane
439 484 extracyto
485 506 membrane
507 514 cyto
# SFS_mod name=Memsat nterm=in
1 15 cyto
16 35 membrane
36 37 extracyto
38 57 membrane
58 67 cyto
68 92 membrane
93 283 extracyto
284 308 membrane
309 316 cyto
317 340 membrane
341 368 extracyto
369 393 membrane
394 418 cyto
419 443 membrane
444 483 extracyto
484 507 membrane
508 514 cyto
# SFS_mod name=TOPPRED nterm=in
1 16 cyto
17 37 membrane
38 71 extracyto
72 92 membrane
93 275 cyto
276 296 membrane
297 318 extracyto
319 339 membrane
340 345 cyto
346 366 membrane
367 371 extracyto
372 392 membrane
393 416 cyto
417 437 membrane
438 483 extracyto
484 504 membrane
505 514 cyto
