# Supplementary material for: MetaTM - a consensus method for transmembrane protein topology prediction
Source: BMC Bioinformatics. 2009 Sep 28;10:314. doi: 10.1186/1471-2105-10-314 (PMC2761906; doi:10.1186/1471-2105-10-314)
Supplement: Additional file 1 — Predictor results. The results of MetaTM and the other involved methods for each protein sequence in the data set. [file 1471-2105-10-314-S1.ZIP › conpred/P02919.res]

# SFS_mod name=Phobius nterm=in
1 64 cyto
65 86 membrane
87 844 extracyto
# SFS_mod name=SignalP
# SFS_mod name=TMHMM nterm=in
1 64 cyto 
65 87 membrane 
88 844 extracyto 
# SFS_mod name=PHDhtm nterm=in
1 68 cyto
69 86 membrane
87 844 extracyto
# SFS_mod name=HMMTOP nterm=in
1 65 cyto
66 85 membrane
86 844 extracyto
# SFS_mod name=Memsat nterm=in
1 60 cyto
61 84 membrane
85 844 extracyto
# SFS_mod name=TOPPRED nterm=in
1 63 cyto
64 84 membrane
85 571 extracyto
572 592 membrane
593 601 cyto
602 622 membrane
623 844 extracyto
