# Supplementary material for: MetaTM - a consensus method for transmembrane protein topology prediction
Source: BMC Bioinformatics. 2009 Sep 28;10:314. doi: 10.1186/1471-2105-10-314 (PMC2761906; doi:10.1186/1471-2105-10-314)
Supplement: Additional file 1 — Predictor results. The results of MetaTM and the other involved methods for each protein sequence in the data set. [file 1471-2105-10-314-S1.ZIP › conpred/P02920.metatm]

# SFS_mod name=MetaTM nterm=in
11 31 membrane
46 66 membrane
77 97 membrane
102 124 membrane
146 166 membrane
168 187 membrane
221 239 membrane
262 284 membrane
294 315 membrane
318 337 membrane
347 369 membrane
381 402 membrane
# SFS_mod name=Experimentally nterm=in
14 32 membrane
46 68 membrane
73 91 membrane
113 133 membrane
138 159 membrane
172 187 membrane
222 247 membrane
261 278 membrane
291 308 membrane
315 335 membrane
346 370 membrane
382 401 membrane
