# Supplementary material for: MetaTM - a consensus method for transmembrane protein topology prediction
Source: BMC Bioinformatics. 2009 Sep 28;10:314. doi: 10.1186/1471-2105-10-314 (PMC2761906; doi:10.1186/1471-2105-10-314)
Supplement: Additional file 1 — Predictor results. The results of MetaTM and the other involved methods for each protein sequence in the data set. [file 1471-2105-10-314-S1.ZIP › conpred/P02920.res]

# SFS_mod name=Phobius nterm=in
1 8 cyto
9 34 membrane
35 45 extracyto
46 65 membrane
66 75 cyto
76 95 membrane
96 101 extracyto
102 125 membrane
126 144 cyto
145 162 membrane
163 167 extracyto
168 187 membrane
188 221 cyto
222 239 membrane
240 259 extracyto
260 283 membrane
284 290 cyto
291 311 membrane
312 316 extracyto
317 337 membrane
338 348 cyto
349 370 membrane
371 379 extracyto
380 400 membrane
401 417 cyto
# SFS_mod name=SignalP
# SFS_mod name=TMHMM nterm=in
1 12 cyto 
13 35 membrane 
36 44 extracyto 
45 67 membrane 
68 75 cyto 
76 98 membrane 
99 102 extracyto 
103 125 membrane 
126 144 cyto 
145 164 membrane 
165 167 extracyto 
168 187 membrane 
188 221 cyto 
222 239 membrane 
240 260 extracyto 
261 283 membrane 
284 303 cyto 
304 326 membrane 
327 345 extracyto 
346 368 membrane 
369 379 cyto 
380 402 membrane 
403 417 extracyto 
# SFS_mod name=PHDhtm nterm=out
1 13 extracyto
14 31 membrane
32 47 cyto
48 66 membrane
67 79 extracyto
80 97 membrane
98 101 cyto
102 122 membrane
123 149 extracyto
150 174 membrane
175 218 cyto
219 236 membrane
237 268 extracyto
269 286 membrane
287 294 cyto
295 319 membrane
320 323 extracyto
324 341 membrane
342 347 cyto
348 367 membrane
368 380 extracyto
381 399 membrane
400 417 cyto
# SFS_mod name=HMMTOP nterm=in
1 8 cyto
9 26 membrane
27 46 extracyto
47 66 membrane
67 74 cyto
75 98 membrane
99 102 extracyto
103 125 membrane
126 145 cyto
146 164 membrane
165 168 extracyto
169 186 membrane
187 221 cyto
222 239 membrane
240 259 extracyto
260 283 membrane
284 291 cyto
292 310 membrane
311 314 extracyto
315 334 membrane
335 344 cyto
345 368 membrane
369 382 extracyto
383 402 membrane
403 417 cyto
# SFS_mod name=Memsat nterm=in
1 10 cyto
11 34 membrane
35 44 extracyto
45 68 membrane
69 74 cyto
75 98 membrane
99 100 extracyto
101 124 membrane
125 144 cyto
145 164 membrane
165 166 extracyto
167 186 membrane
187 219 cyto
220 239 membrane
240 258 extracyto
259 283 membrane
284 289 cyto
290 314 membrane
315 316 extracyto
317 337 membrane
338 346 cyto
347 370 membrane
371 379 extracyto
380 404 membrane
405 417 cyto
# SFS_mod name=TOPPRED nterm=in
1 6 cyto
7 27 membrane
28 44 extracyto
45 65 membrane
66 77 cyto
78 98 membrane
99 101 extracyto
102 122 membrane
123 166 cyto
167 187 membrane
188 218 extracyto
219 239 membrane
240 262 cyto
263 283 membrane
284 290 extracyto
291 311 membrane
312 348 cyto
349 369 membrane
370 381 extracyto
382 402 membrane
403 417 cyto
