# Supplementary material for: MetaTM - a consensus method for transmembrane protein topology prediction
Source: BMC Bioinformatics. 2009 Sep 28;10:314. doi: 10.1186/1471-2105-10-314 (PMC2761906; doi:10.1186/1471-2105-10-314)
Supplement: Additional file 1 — Predictor results. The results of MetaTM and the other involved methods for each protein sequence in the data set. [file 1471-2105-10-314-S1.ZIP › conpred/P02921.metatm]

# SFS_mod name=MetaTM nterm=in
12 35 membrane
32 54 membrane
75 94 membrane
102 122 membrane
145 166 membrane
174 194 membrane
233 255 membrane
264 284 membrane
295 316 membrane
322 343 membrane
373 393 membrane
405 427 membrane
# SFS_mod name=Experimentally nterm=in
17 37 membrane
40 60 membrane
78 98 membrane
106 126 membrane
151 171 membrane
184 204 membrane
233 253 membrane
267 287 membrane
297 317 membrane
326 346 membrane
379 399 membrane
408 428 membrane
