# Supplementary material for: MetaTM - a consensus method for transmembrane protein topology prediction
Source: BMC Bioinformatics. 2009 Sep 28;10:314. doi: 10.1186/1471-2105-10-314 (PMC2761906; doi:10.1186/1471-2105-10-314)
Supplement: Additional file 1 — Predictor results. The results of MetaTM and the other involved methods for each protein sequence in the data set. [file 1471-2105-10-314-S1.ZIP › conpred/P02921.res]

# SFS_mod name=Phobius nterm=in
1 6 cyto
7 28 membrane
29 32 extracyto
33 53 membrane
54 73 cyto
74 94 membrane
95 101 extracyto
102 125 membrane
126 144 cyto
145 166 membrane
167 172 extracyto
173 194 membrane
195 228 cyto
229 254 membrane
255 263 extracyto
264 283 membrane
284 293 cyto
294 315 membrane
316 320 extracyto
321 344 membrane
345 369 cyto
370 392 membrane
393 405 extracyto
406 429 membrane
430 469 cyto
# SFS_mod name=SignalP
# SFS_mod name=TMHMM nterm=in
1 4 cyto 
5 27 membrane 
28 31 extracyto 
32 54 membrane 
55 73 cyto 
74 96 membrane 
97 105 extracyto 
106 128 membrane 
129 140 cyto 
141 163 membrane 
164 172 extracyto 
173 195 membrane 
196 231 cyto 
232 254 membrane 
255 263 extracyto 
264 286 membrane 
287 292 cyto 
293 315 membrane 
316 319 extracyto 
320 342 membrane 
343 373 cyto 
374 396 membrane 
397 405 extracyto 
406 428 membrane 
429 469 cyto 
# SFS_mod name=PHDhtm nterm=out
1 19 extracyto
20 44 membrane
45 76 cyto
77 94 membrane
95 98 extracyto
99 119 membrane
120 146 cyto
147 164 membrane
165 175 extracyto
176 193 membrane
194 231 cyto
232 252 membrane
253 266 extracyto
267 284 membrane
285 297 cyto
298 322 membrane
323 326 extracyto
327 344 membrane
345 370 cyto
371 390 membrane
391 404 extracyto
405 427 membrane
428 469 cyto
# SFS_mod name=HMMTOP nterm=out
1 19 extracyto
20 44 membrane
45 74 cyto
75 93 membrane
94 101 extracyto
102 119 membrane
120 149 cyto
150 168 membrane
169 176 extracyto
177 194 membrane
195 229 cyto
230 254 membrane
255 262 extracyto
263 282 membrane
283 292 cyto
293 312 membrane
313 320 extracyto
321 345 membrane
346 375 cyto
376 393 membrane
394 401 extracyto
402 426 membrane
427 469 cyto
# SFS_mod name=Memsat nterm=in
1 5 cyto
6 30 membrane
31 32 extracyto
33 57 membrane
58 73 cyto
74 94 membrane
95 101 extracyto
102 124 membrane
125 142 cyto
143 167 membrane
168 172 extracyto
173 196 membrane
197 232 cyto
233 257 membrane
258 262 extracyto
263 286 membrane
287 293 cyto
294 313 membrane
314 320 extracyto
321 345 membrane
346 370 cyto
371 394 membrane
395 403 extracyto
404 428 membrane
429 469 cyto
# SFS_mod name=TOPPRED nterm=in
1 29 cyto
30 50 membrane
51 73 extracyto
74 94 membrane
95 98 cyto
99 119 membrane
120 145 extracyto
146 166 membrane
167 173 cyto
174 194 membrane
195 240 extracyto
241 261 membrane
262 296 cyto
297 317 membrane
318 319 extracyto
320 340 membrane
341 373 cyto
374 394 membrane
395 405 extracyto
406 426 membrane
427 469 cyto
