# Supplementary material for: MetaTM - a consensus method for transmembrane protein topology prediction
Source: BMC Bioinformatics. 2009 Sep 28;10:314. doi: 10.1186/1471-2105-10-314 (PMC2761906; doi:10.1186/1471-2105-10-314)
Supplement: Additional file 1 — Predictor results. The results of MetaTM and the other involved methods for each protein sequence in the data set. [file 1471-2105-10-314-S1.ZIP › conpred/P02933.res]

# SFS_mod name=Phobius nterm=in
1 11 cyto
12 39 membrane
40 159 extracyto
160 179 membrane
180 450 cyto
# SFS_mod name=SignalP
# SFS_mod name=TMHMM nterm=out
1 14 extracyto 
15 37 membrane 
38 159 cyto 
160 179 membrane 
180 450 extracyto 
# SFS_mod name=PHDhtm nterm=in
1 17 cyto
18 40 membrane
41 161 extracyto
162 179 membrane
180 450 cyto
# SFS_mod name=HMMTOP nterm=in
1 16 cyto
17 40 membrane
41 162 extracyto
163 179 membrane
180 450 cyto
# SFS_mod name=Memsat nterm=in
1 14 cyto
15 35 membrane
36 156 extracyto
157 181 membrane
182 450 cyto
# SFS_mod name=TOPPRED nterm=in
1 14 cyto
15 35 membrane
36 160 extracyto
161 181 membrane
182 450 cyto
