# Supplementary material for: MetaTM - a consensus method for transmembrane protein topology prediction
Source: BMC Bioinformatics. 2009 Sep 28;10:314. doi: 10.1186/1471-2105-10-314 (PMC2761906; doi:10.1186/1471-2105-10-314)
Supplement: Additional file 1 — Predictor results. The results of MetaTM and the other involved methods for each protein sequence in the data set. [file 1471-2105-10-314-S1.ZIP › conpred/P02942.res]

# SFS_mod name=Phobius nterm=out
1 26 signal
27 191 extracyto
192 214 membrane
215 551 cyto
# SFS_mod name=SignalP
1 26 signal
# SFS_mod name=TMHMM nterm=in
1 6 cyto 
7 29 membrane 
30 191 extracyto 
192 214 membrane 
215 551 cyto 
# SFS_mod name=PHDhtm nterm=in
1 8 cyto
9 26 membrane
27 195 extracyto
196 213 membrane
214 364 cyto
365 382 membrane
383 551 extracyto
# SFS_mod name=HMMTOP nterm=in
1 6 cyto
7 30 membrane
31 191 extracyto
192 214 membrane
215 551 cyto
# SFS_mod name=Memsat nterm=in
1 8 cyto
9 32 membrane
33 192 extracyto
193 216 membrane
217 551 cyto
# SFS_mod name=TOPPRED nterm=in
1 6 cyto
7 27 membrane
28 191 extracyto
192 212 membrane
213 551 cyto
