# Supplementary material for: MetaTM - a consensus method for transmembrane protein topology prediction
Source: BMC Bioinformatics. 2009 Sep 28;10:314. doi: 10.1186/1471-2105-10-314 (PMC2761906; doi:10.1186/1471-2105-10-314)
Supplement: Additional file 1 — Predictor results. The results of MetaTM and the other involved methods for each protein sequence in the data set. [file 1471-2105-10-314-S1.ZIP › conpred/P02945.res]

# SFS_mod name=Phobius nterm=out
1 21 extracyto
22 43 membrane
44 54 cyto
55 78 membrane
79 95 extracyto
96 114 membrane
115 120 cyto
121 141 membrane
142 147 extracyto
148 167 membrane
168 186 cyto
187 206 membrane
207 216 extracyto
217 237 membrane
238 262 cyto
# SFS_mod name=SignalP
# SFS_mod name=TMHMM nterm=out
1 22 extracyto 
23 42 membrane 
43 54 cyto 
55 77 membrane 
78 91 extracyto 
92 114 membrane 
115 120 cyto 
121 143 membrane 
144 147 extracyto 
148 170 membrane 
171 189 cyto 
190 212 membrane 
213 262 extracyto 
# SFS_mod name=PHDhtm nterm=out
1 24 extracyto
25 42 membrane
43 58 cyto
59 76 membrane
77 97 extracyto
98 115 membrane
116 126 cyto
127 144 membrane
145 148 extracyto
149 166 membrane
167 188 cyto
189 206 membrane
207 214 extracyto
215 234 membrane
235 262 cyto
# SFS_mod name=HMMTOP nterm=out
1 22 extracyto
23 42 membrane
43 54 cyto
55 79 membrane
80 95 extracyto
96 114 membrane
115 120 cyto
121 140 membrane
141 148 extracyto
149 168 membrane
169 188 cyto
189 206 membrane
207 210 extracyto
211 228 membrane
229 262 cyto
# SFS_mod name=Memsat nterm=out
1 23 extracyto
24 43 membrane
44 55 cyto
56 79 membrane
80 119 extracyto
120 140 membrane
141 185 cyto
186 210 membrane
211 215 extracyto
216 240 membrane
241 262 cyto
# SFS_mod name=TOPPRED nterm=out
1 21 extracyto
22 42 membrane
43 56 cyto
57 77 membrane
78 95 extracyto
96 116 membrane
117 118 cyto
119 139 membrane
140 150 extracyto
151 171 membrane
172 188 cyto
189 209 membrane
210 216 extracyto
217 237 membrane
238 262 cyto
