# Supplementary material for: MetaTM - a consensus method for transmembrane protein topology prediction
Source: BMC Bioinformatics. 2009 Sep 28;10:314. doi: 10.1186/1471-2105-10-314 (PMC2761906; doi:10.1186/1471-2105-10-314)
Supplement: Additional file 1 — Predictor results. The results of MetaTM and the other involved methods for each protein sequence in the data set. [file 1471-2105-10-314-S1.ZIP › conpred/P02981.metatm]

# SFS_mod name=MetaTM nterm=in
8 30 membrane
44 65 membrane
75 97 membrane
102 121 membrane
134 155 membrane
161 180 membrane
211 232 membrane
246 267 membrane
279 300 membrane
302 323 membrane
338 359 membrane
365 386 membrane
# SFS_mod name=Experimentally nterm=in
9 33 membrane
41 64 membrane
75 97 membrane
103 123 membrane
133 156 membrane
162 182 membrane
214 237 membrane
245 267 membrane
278 298 membrane
302 321 membrane
339 362 membrane
366 389 membrane
