# Supplementary material for: MetaTM - a consensus method for transmembrane protein topology prediction
Source: BMC Bioinformatics. 2009 Sep 28;10:314. doi: 10.1186/1471-2105-10-314 (PMC2761906; doi:10.1186/1471-2105-10-314)
Supplement: Additional file 1 — Predictor results. The results of MetaTM and the other involved methods for each protein sequence in the data set. [file 1471-2105-10-314-S1.ZIP › conpred/P02981.res]

# SFS_mod name=Phobius nterm=in
1 7 cyto
8 30 membrane
31 43 extracyto
44 64 membrane
65 74 cyto
75 98 membrane
99 102 extracyto
103 121 membrane
122 132 cyto
133 155 membrane
156 161 extracyto
162 181 membrane
182 209 cyto
210 234 membrane
235 247 extracyto
248 267 membrane
268 278 cyto
279 297 membrane
298 301 extracyto
302 323 membrane
324 337 cyto
338 359 membrane
360 365 extracyto
366 386 membrane
387 396 cyto
# SFS_mod name=SignalP
1 22 signal
# SFS_mod name=TMHMM nterm=in
1 6 cyto 
7 29 membrane 
30 43 extracyto 
44 66 membrane 
67 72 cyto 
73 95 membrane 
96 98 extracyto 
99 121 membrane 
122 132 cyto 
133 155 membrane 
156 158 extracyto 
159 181 membrane 
182 211 cyto 
212 234 membrane 
235 243 extracyto 
244 266 membrane 
267 278 cyto 
279 298 membrane 
299 301 extracyto 
302 324 membrane 
325 335 cyto 
336 358 membrane 
359 367 extracyto 
368 390 membrane 
391 396 cyto 
# SFS_mod name=PHDhtm nterm=in
1 11 cyto
12 30 membrane
31 43 extracyto
44 62 membrane
63 76 cyto
77 101 membrane
102 105 extracyto
106 123 membrane
124 136 cyto
137 154 membrane
155 158 extracyto
159 177 membrane
178 210 cyto
211 231 membrane
232 248 extracyto
249 266 membrane
267 283 cyto
284 308 membrane
309 335 extracyto
336 353 membrane
354 357 cyto
358 381 membrane
382 396 extracyto
# SFS_mod name=HMMTOP nterm=in
1 6 cyto
7 31 membrane
32 39 extracyto
40 64 membrane
65 74 cyto
75 99 membrane
100 103 extracyto
104 121 membrane
122 133 cyto
134 158 membrane
159 162 extracyto
163 180 membrane
181 210 cyto
211 235 membrane
236 243 extracyto
244 268 membrane
269 278 cyto
279 297 membrane
298 301 extracyto
302 325 membrane
326 337 cyto
338 362 membrane
363 366 extracyto
367 385 membrane
386 396 cyto
# SFS_mod name=Memsat nterm=in
1 6 cyto
7 31 membrane
32 43 extracyto
44 68 membrane
69 73 cyto
74 94 membrane
95 96 extracyto
97 118 membrane
119 132 cyto
133 156 membrane
157 158 extracyto
159 182 membrane
183 210 cyto
211 230 membrane
231 248 extracyto
249 273 membrane
274 275 cyto
276 299 membrane
300 301 extracyto
302 321 membrane
322 342 cyto
343 362 membrane
363 364 extracyto
365 387 membrane
388 396 cyto
# SFS_mod name=TOPPRED nterm=in
1 5 cyto
6 26 membrane
27 45 extracyto
46 66 membrane
67 73 cyto
74 94 membrane
95 102 extracyto
103 123 membrane
124 132 cyto
133 153 membrane
154 160 extracyto
161 181 membrane
182 207 cyto
208 228 membrane
229 242 extracyto
243 263 membrane
264 299 cyto
300 320 membrane
321 338 extracyto
339 359 membrane
360 364 cyto
365 385 membrane
386 396 extracyto
