# Supplementary material for: MetaTM - a consensus method for transmembrane protein topology prediction
Source: BMC Bioinformatics. 2009 Sep 28;10:314. doi: 10.1186/1471-2105-10-314 (PMC2761906; doi:10.1186/1471-2105-10-314)
Supplement: Additional file 1 — Predictor results. The results of MetaTM and the other involved methods for each protein sequence in the data set. [file 1471-2105-10-314-S1.ZIP › conpred/P03491.res]

# SFS_mod name=Phobius nterm=out
1 25 extracyto
26 47 membrane
48 97 cyto
# SFS_mod name=SignalP
# SFS_mod name=TMHMM nterm=out
1 25 extracyto 
26 48 membrane 
49 97 cyto 
# SFS_mod name=PHDhtm nterm=out
1 29 extracyto
30 47 membrane
48 97 cyto
# SFS_mod name=HMMTOP nterm=out
1 25 extracyto
26 43 membrane
44 97 cyto
# SFS_mod name=Memsat nterm=out
1 26 extracyto
27 50 membrane
51 97 cyto
# SFS_mod name=TOPPRED nterm=out
1 23 extracyto
24 44 membrane
45 97 cyto
