# Supplementary material for: MetaTM - a consensus method for transmembrane protein topology prediction
Source: BMC Bioinformatics. 2009 Sep 28;10:314. doi: 10.1186/1471-2105-10-314 (PMC2761906; doi:10.1186/1471-2105-10-314)
Supplement: Additional file 1 — Predictor results. The results of MetaTM and the other involved methods for each protein sequence in the data set. [file 1471-2105-10-314-S1.ZIP › conpred/P03583.res]

# SFS_mod name=Phobius nterm=out
1 268 extracyto
# SFS_mod name=SignalP
# SFS_mod name=TMHMM nterm=out
1 268 extracyto 
# SFS_mod name=PHDhtm nterm=in
1 153 cyto
154 171 membrane
172 268 extracyto
# SFS_mod name=HMMTOP nterm=out
1 268 extracyto
# SFS_mod name=Memsat nterm=in
1 60 cyto
61 82 membrane
83 150 extracyto
151 169 membrane
170 268 cyto
# SFS_mod name=TOPPRED nterm=in
1 60 cyto
61 81 membrane
82 145 extracyto
146 166 membrane
167 268 cyto
