# Supplementary material for: MetaTM - a consensus method for transmembrane protein topology prediction
Source: BMC Bioinformatics. 2009 Sep 28;10:314. doi: 10.1186/1471-2105-10-314 (PMC2761906; doi:10.1186/1471-2105-10-314)
Supplement: Additional file 1 — Predictor results. The results of MetaTM and the other involved methods for each protein sequence in the data set. [file 1471-2105-10-314-S1.ZIP › conpred/P03617.res]

# SFS_mod name=Phobius nterm=out
1 23 signal
24 45 extracyto
46 65 membrane
66 73 cyto
# SFS_mod name=SignalP
1 26 signal
# SFS_mod name=TMHMM nterm=in
1 4 cyto 
5 24 membrane 
25 43 extracyto 
44 65 membrane 
66 73 cyto 
# SFS_mod name=PHDhtm nterm=out
1 43 extracyto
44 61 membrane
62 73 cyto
# SFS_mod name=HMMTOP nterm=in
1 5 cyto
6 24 membrane
25 44 extracyto
45 62 membrane
63 73 cyto
# SFS_mod name=Memsat nterm=out
1 42 extracyto
43 62 membrane
63 73 cyto
# SFS_mod name=TOPPRED nterm=in
1 4 cyto
5 25 membrane
26 43 extracyto
44 64 membrane
65 73 cyto
