# Supplementary material for: MetaTM - a consensus method for transmembrane protein topology prediction
Source: BMC Bioinformatics. 2009 Sep 28;10:314. doi: 10.1186/1471-2105-10-314 (PMC2761906; doi:10.1186/1471-2105-10-314)
Supplement: Additional file 1 — Predictor results. The results of MetaTM and the other involved methods for each protein sequence in the data set. [file 1471-2105-10-314-S1.ZIP › conpred/P03621.res]

# SFS_mod name=Phobius nterm=out
1 36 signal
37 59 extracyto
60 79 membrane
80 82 cyto
# SFS_mod name=SignalP
1 36 signal
# SFS_mod name=TMHMM nterm=in
1 19 cyto 
20 42 membrane 
43 56 extracyto 
57 79 membrane 
80 82 cyto 
# SFS_mod name=PHDhtm nterm=in
1 20 cyto
21 39 membrane
40 58 extracyto
59 76 membrane
77 82 cyto
# SFS_mod name=HMMTOP nterm=in
1 19 cyto
20 39 membrane
40 57 extracyto
58 77 membrane
78 82 cyto
# SFS_mod name=Memsat nterm=out
1 58 extracyto
59 77 membrane
78 82 cyto
# SFS_mod name=TOPPRED nterm=in
1 18 cyto
19 39 membrane
40 58 extracyto
59 79 membrane
80 82 cyto
