# Supplementary material for: MetaTM - a consensus method for transmembrane protein topology prediction
Source: BMC Bioinformatics. 2009 Sep 28;10:314. doi: 10.1186/1471-2105-10-314 (PMC2761906; doi:10.1186/1471-2105-10-314)
Supplement: Additional file 1 — Predictor results. The results of MetaTM and the other involved methods for each protein sequence in the data set. [file 1471-2105-10-314-S1.ZIP › conpred/P03655.res]

# SFS_mod name=Phobius nterm=in
1 250 cyto
251 269 membrane
270 348 extracyto
# SFS_mod name=SignalP
# SFS_mod name=TMHMM nterm=out
1 348 extracyto 
# SFS_mod name=PHDhtm nterm=out
1 112 extracyto
113 130 membrane
131 252 cyto
253 270 membrane
271 348 extracyto
# SFS_mod name=HMMTOP nterm=out
1 209 extracyto
210 227 membrane
228 253 cyto
254 271 membrane
272 348 extracyto
# SFS_mod name=Memsat nterm=in
1 245 cyto
246 269 membrane
270 348 extracyto
# SFS_mod name=TOPPRED nterm=in
1 150 cyto
151 171 membrane
172 252 extracyto
253 273 membrane
274 348 cyto
