# Supplementary material for: MetaTM - a consensus method for transmembrane protein topology prediction
Source: BMC Bioinformatics. 2009 Sep 28;10:314. doi: 10.1186/1471-2105-10-314 (PMC2761906; doi:10.1186/1471-2105-10-314)
Supplement: Additional file 1 — Predictor results. The results of MetaTM and the other involved methods for each protein sequence in the data set. [file 1471-2105-10-314-S1.ZIP › conpred/P03759.res]

# SFS_mod name=Phobius nterm=in
1 6 cyto
7 26 membrane
27 45 extracyto
46 66 membrane
67 77 cyto
78 106 membrane
107 111 extracyto
112 137 membrane
138 144 cyto
# SFS_mod name=SignalP
# SFS_mod name=TMHMM nterm=in
1 4 cyto 
5 27 membrane 
28 41 extracyto 
42 64 membrane 
65 83 cyto 
84 106 membrane 
107 115 extracyto 
116 138 membrane 
139 144 cyto 
# SFS_mod name=PHDhtm nterm=in
1 9 cyto
10 27 membrane
28 48 extracyto
49 66 membrane
67 82 cyto
83 103 membrane
104 107 extracyto
108 131 membrane
132 144 cyto
# SFS_mod name=HMMTOP nterm=in
1 5 cyto
6 25 membrane
26 41 extracyto
42 66 membrane
67 82 cyto
83 106 membrane
107 112 extracyto
113 137 membrane
138 144 cyto
# SFS_mod name=Memsat nterm=in
1 7 cyto
8 26 membrane
27 46 extracyto
47 66 membrane
67 76 cyto
77 101 membrane
102 116 extracyto
117 136 membrane
137 144 cyto
# SFS_mod name=TOPPRED nterm=in
1 5 cyto
6 26 membrane
27 46 extracyto
47 67 membrane
68 94 cyto
95 115 membrane
116 144 extracyto
