# Supplementary material for: MetaTM - a consensus method for transmembrane protein topology prediction
Source: BMC Bioinformatics. 2009 Sep 28;10:314. doi: 10.1186/1471-2105-10-314 (PMC2761906; doi:10.1186/1471-2105-10-314)
Supplement: Additional file 1 — Predictor results. The results of MetaTM and the other involved methods for each protein sequence in the data set. [file 1471-2105-10-314-S1.ZIP › conpred/P03805.res]

# SFS_mod name=Phobius nterm=in
1 27 cyto
28 50 membrane
51 65 extracyto
66 88 membrane
89 108 cyto
109 130 membrane
131 131 extracyto
# SFS_mod name=SignalP
# SFS_mod name=TMHMM nterm=in
1 26 cyto 
27 49 membrane 
50 68 extracyto 
69 91 membrane 
92 111 cyto 
112 130 membrane 
131 131 extracyto 
# SFS_mod name=PHDhtm nterm=in
1 32 cyto
33 50 membrane
51 63 extracyto
64 81 membrane
82 110 cyto
111 128 membrane
129 131 extracyto
# SFS_mod name=HMMTOP nterm=in
1 30 cyto
31 50 membrane
51 62 extracyto
63 82 membrane
83 112 cyto
113 130 membrane
131 131 extracyto
# SFS_mod name=Memsat nterm=in
1 31 cyto
32 50 membrane
51 65 extracyto
66 84 membrane
85 109 cyto
110 129 membrane
130 131 extracyto
# SFS_mod name=TOPPRED nterm=in
1 30 cyto
31 51 membrane
52 63 extracyto
64 84 membrane
85 110 cyto
111 131 membrane
