# Supplementary material for: MetaTM - a consensus method for transmembrane protein topology prediction
Source: BMC Bioinformatics. 2009 Sep 28;10:314. doi: 10.1186/1471-2105-10-314 (PMC2761906; doi:10.1186/1471-2105-10-314)
Supplement: Additional file 1 — Predictor results. The results of MetaTM and the other involved methods for each protein sequence in the data set. [file 1471-2105-10-314-S1.ZIP › conpred/P03806.res]

# SFS_mod name=Phobius nterm=in
1 12 cyto
13 43 membrane
44 55 extracyto
56 79 membrane
80 98 cyto
99 118 membrane
119 119 extracyto
# SFS_mod name=SignalP
# SFS_mod name=TMHMM nterm=in
1 12 cyto 
13 46 membrane 
47 55 extracyto 
56 78 membrane 
79 98 cyto 
99 118 membrane 
119 119 extracyto 
# SFS_mod name=PHDhtm nterm=in
1 22 cyto
23 41 membrane
42 58 extracyto
59 77 membrane
78 99 cyto
100 117 membrane
118 119 extracyto
# SFS_mod name=HMMTOP nterm=out
1 25 extracyto
26 45 membrane
46 55 cyto
56 80 membrane
81 98 extracyto
99 118 membrane
119 119 cyto
# SFS_mod name=Memsat nterm=in
1 18 cyto
19 43 membrane
44 61 extracyto
62 80 membrane
81 96 cyto
97 117 membrane
118 119 extracyto
# SFS_mod name=TOPPRED nterm=in
1 22 cyto
23 43 membrane
44 60 extracyto
61 81 membrane
82 98 cyto
99 119 membrane
