# Supplementary material for: MetaTM - a consensus method for transmembrane protein topology prediction
Source: BMC Bioinformatics. 2009 Sep 28;10:314. doi: 10.1186/1471-2105-10-314 (PMC2761906; doi:10.1186/1471-2105-10-314)
Supplement: Additional file 1 — Predictor results. The results of MetaTM and the other involved methods for each protein sequence in the data set. [file 1471-2105-10-314-S1.ZIP › conpred/P03844.metatm]

# SFS_mod name=MetaTM nterm=in
23 43 membrane
75 96 membrane
121 140 membrane
155 174 membrane
184 203 membrane
217 237 membrane
272 291 membrane
316 336 membrane
372 392 membrane
398 416 membrane
# SFS_mod name=Experimentally nterm=in
22 43 membrane
78 98 membrane
122 138 membrane
158 175 membrane
184 205 membrane
215 238 membrane
271 292 membrane
314 336 membrane
372 391 membrane
396 419 membrane
