# Supplementary material for: MetaTM - a consensus method for transmembrane protein topology prediction
Source: BMC Bioinformatics. 2009 Sep 28;10:314. doi: 10.1186/1471-2105-10-314 (PMC2761906; doi:10.1186/1471-2105-10-314)
Supplement: Additional file 1 — Predictor results. The results of MetaTM and the other involved methods for each protein sequence in the data set. [file 1471-2105-10-314-S1.ZIP › conpred/P03844.res]

# SFS_mod name=Phobius nterm=in
1 21 cyto
22 41 membrane
42 74 extracyto
75 98 membrane
99 121 cyto
122 140 membrane
141 154 extracyto
155 174 membrane
175 183 cyto
184 203 membrane
204 216 extracyto
217 237 membrane
238 270 cyto
271 292 membrane
293 314 extracyto
315 336 membrane
337 371 cyto
372 391 membrane
392 398 extracyto
399 417 membrane
418 443 cyto
# SFS_mod name=SignalP
# SFS_mod name=TMHMM nterm=in
1 21 cyto 
22 44 membrane 
45 75 extracyto 
76 98 membrane 
99 118 cyto 
119 138 membrane 
139 152 extracyto 
153 175 membrane 
176 181 cyto 
182 204 membrane 
205 214 extracyto 
215 237 membrane 
238 273 cyto 
274 296 membrane 
297 315 extracyto 
316 338 membrane 
339 372 cyto 
373 392 membrane 
393 396 extracyto 
397 414 membrane 
415 443 cyto 
# SFS_mod name=PHDhtm nterm=in
1 23 cyto
24 41 membrane
42 71 extracyto
72 95 membrane
96 122 cyto
123 140 membrane
141 152 extracyto
153 170 membrane
171 185 cyto
186 203 membrane
204 218 extracyto
219 236 membrane
237 271 cyto
272 289 membrane
290 312 extracyto
313 333 membrane
334 374 cyto
375 392 membrane
393 396 extracyto
397 415 membrane
416 443 cyto
# SFS_mod name=HMMTOP nterm=in
1 22 cyto
23 44 membrane
45 74 extracyto
75 92 membrane
93 121 cyto
122 139 membrane
140 157 extracyto
158 175 membrane
176 181 cyto
182 199 membrane
200 217 extracyto
218 237 membrane
238 271 cyto
272 291 membrane
292 317 extracyto
318 337 membrane
338 370 cyto
371 388 membrane
389 396 extracyto
397 414 membrane
415 443 cyto
# SFS_mod name=Memsat nterm=in
1 21 cyto
22 45 membrane
46 73 extracyto
74 98 membrane
99 118 cyto
119 138 membrane
139 153 extracyto
154 177 membrane
178 182 cyto
183 202 membrane
203 214 extracyto
215 238 membrane
239 269 cyto
270 289 membrane
290 313 extracyto
314 336 membrane
337 371 cyto
372 395 membrane
396 397 extracyto
398 417 membrane
418 443 cyto
# SFS_mod name=TOPPRED nterm=in
1 22 cyto
23 43 membrane
44 74 extracyto
75 95 membrane
96 121 cyto
122 142 membrane
143 154 extracyto
155 175 membrane
176 183 cyto
184 204 membrane
205 216 extracyto
217 237 membrane
238 270 cyto
271 291 membrane
292 316 extracyto
317 337 membrane
338 370 cyto
371 391 membrane
392 396 extracyto
397 417 membrane
418 443 cyto
