# Supplementary material for: MetaTM - a consensus method for transmembrane protein topology prediction
Source: BMC Bioinformatics. 2009 Sep 28;10:314. doi: 10.1186/1471-2105-10-314 (PMC2761906; doi:10.1186/1471-2105-10-314)
Supplement: Additional file 1 — Predictor results. The results of MetaTM and the other involved methods for each protein sequence in the data set. [file 1471-2105-10-314-S1.ZIP › conpred/P03989.res]

# SFS_mod name=Phobius nterm=out
1 24 signal
25 305 extracyto
306 331 membrane
332 361 cyto
# SFS_mod name=SignalP
1 24 signal
# SFS_mod name=TMHMM nterm=out
1 307 extracyto 
308 330 membrane 
331 361 cyto 
# SFS_mod name=PHDhtm nterm=out
1 309 extracyto
310 327 membrane
328 361 cyto
# SFS_mod name=HMMTOP nterm=out
1 307 extracyto
308 332 membrane
333 361 cyto
# SFS_mod name=Memsat nterm=out
1 308 extracyto
309 332 membrane
333 361 cyto
# SFS_mod name=TOPPRED nterm=in
1 7 cyto
8 28 membrane
29 311 extracyto
312 332 membrane
333 361 cyto
