# Supplementary material for: MetaTM - a consensus method for transmembrane protein topology prediction
Source: BMC Bioinformatics. 2009 Sep 28;10:314. doi: 10.1186/1471-2105-10-314 (PMC2761906; doi:10.1186/1471-2105-10-314)
Supplement: Additional file 1 — Predictor results. The results of MetaTM and the other involved methods for each protein sequence in the data set. [file 1471-2105-10-314-S1.ZIP › conpred/P04116.res]

# SFS_mod name=Phobius nterm=in
1 12 cyto
13 38 membrane
39 65 extracyto
66 91 membrane
92 150 cyto
151 175 membrane
176 237 extracyto
238 265 membrane
266 276 cyto
# SFS_mod name=SignalP
# SFS_mod name=TMHMM nterm=out
1 9 extracyto 
10 32 membrane 
33 58 cyto 
59 81 membrane 
82 153 extracyto 
154 176 membrane 
177 237 cyto 
238 260 membrane 
261 276 extracyto 
# SFS_mod name=PHDhtm nterm=in
1 13 cyto
14 32 membrane
33 63 extracyto
64 88 membrane
89 153 cyto
154 177 membrane
178 243 extracyto
244 261 membrane
262 276 cyto
# SFS_mod name=HMMTOP nterm=in
1 9 cyto
10 34 membrane
35 68 extracyto
69 93 membrane
94 150 cyto
151 175 membrane
176 237 extracyto
238 262 membrane
263 276 cyto
# SFS_mod name=Memsat nterm=in
1 9 cyto
10 32 membrane
33 65 extracyto
66 90 membrane
91 150 cyto
151 175 membrane
176 234 extracyto
235 259 membrane
260 276 cyto
# SFS_mod name=TOPPRED nterm=in
1 14 cyto
15 35 membrane
36 68 extracyto
69 89 membrane
90 150 cyto
151 171 membrane
172 237 extracyto
238 258 membrane
259 276 cyto
