# Supplementary material for: MetaTM - a consensus method for transmembrane protein topology prediction
Source: BMC Bioinformatics. 2009 Sep 28;10:314. doi: 10.1186/1471-2105-10-314 (PMC2761906; doi:10.1186/1471-2105-10-314)
Supplement: Additional file 1 — Predictor results. The results of MetaTM and the other involved methods for each protein sequence in the data set. [file 1471-2105-10-314-S1.ZIP › conpred/P04191.metatm]

# SFS_mod name=MetaTM nterm=in
59 78 membrane
88 107 membrane
259 278 membrane
298 321 membrane
765 786 membrane
792 810 membrane
836 856 membrane
897 915 membrane
931 951 membrane
964 982 membrane
# SFS_mod name=Experimentally nterm=in
54 80 membrane
89 119 membrane
247 274 membrane
289 307 membrane
739 779 membrane
788 809 membrane
830 852 membrane
893 912 membrane
930 950 membrane
964 986 membrane
