# Supplementary material for: MetaTM - a consensus method for transmembrane protein topology prediction
Source: BMC Bioinformatics. 2009 Sep 28;10:314. doi: 10.1186/1471-2105-10-314 (PMC2761906; doi:10.1186/1471-2105-10-314)
Supplement: Additional file 1 — Predictor results. The results of MetaTM and the other involved methods for each protein sequence in the data set. [file 1471-2105-10-314-S1.ZIP › conpred/P04191.res]

# SFS_mod name=Phobius nterm=in
1 57 cyto
58 78 membrane
79 87 extracyto
88 107 membrane
108 258 cyto
259 279 membrane
280 295 extracyto
296 321 membrane
322 760 cyto
761 782 membrane
783 790 extracyto
791 810 membrane
811 832 cyto
833 857 membrane
858 895 extracyto
896 915 membrane
916 931 cyto
932 952 membrane
953 963 extracyto
964 983 membrane
984 1001 cyto
# SFS_mod name=SignalP
# SFS_mod name=TMHMM nterm=in
1 59 cyto 
60 79 membrane 
80 83 extracyto 
84 106 membrane 
107 259 cyto 
260 279 membrane 
280 298 extracyto 
299 321 membrane 
322 759 cyto 
760 782 membrane 
783 833 extracyto 
834 856 membrane 
857 927 cyto 
928 950 membrane 
951 1001 extracyto 
# SFS_mod name=PHDhtm nterm=in
1 59 cyto
60 77 membrane
78 88 extracyto
89 106 membrane
107 258 cyto
259 276 membrane
277 296 extracyto
297 316 membrane
317 772 cyto
773 792 membrane
793 836 extracyto
837 854 membrane
855 934 cyto
935 952 membrane
953 963 extracyto
964 981 membrane
982 1001 cyto
# SFS_mod name=HMMTOP nterm=in
1 59 cyto
60 78 membrane
79 90 extracyto
91 107 membrane
108 259 cyto
260 277 membrane
278 297 extracyto
298 322 membrane
323 763 cyto
764 781 membrane
782 791 extracyto
792 809 membrane
810 837 cyto
838 855 membrane
856 896 extracyto
897 914 membrane
915 930 cyto
931 948 membrane
949 960 extracyto
961 978 membrane
979 1001 cyto
# SFS_mod name=Memsat nterm=in
1 53 cyto
54 74 membrane
75 84 extracyto
85 108 membrane
109 253 cyto
254 277 membrane
278 300 extracyto
301 325 membrane
326 759 cyto
760 784 membrane
785 833 extracyto
834 853 membrane
854 927 cyto
928 951 membrane
952 964 extracyto
965 984 membrane
985 1001 cyto
# SFS_mod name=TOPPRED nterm=in
1 59 cyto
60 80 membrane
81 87 extracyto
88 108 membrane
109 209 cyto
210 230 membrane
231 258 extracyto
259 279 membrane
280 297 cyto
298 318 membrane
319 771 extracyto
772 792 membrane
793 838 cyto
839 859 membrane
860 929 extracyto
930 950 membrane
951 1001 cyto
