# Supplementary material for: MetaTM - a consensus method for transmembrane protein topology prediction
Source: BMC Bioinformatics. 2009 Sep 28;10:314. doi: 10.1186/1471-2105-10-314 (PMC2761906; doi:10.1186/1471-2105-10-314)
Supplement: Additional file 1 — Predictor results. The results of MetaTM and the other involved methods for each protein sequence in the data set. [file 1471-2105-10-314-S1.ZIP › conpred/P04286.res]

# SFS_mod name=Phobius nterm=in
1 22 cyto
23 44 membrane
45 588 extracyto
# SFS_mod name=SignalP
# SFS_mod name=TMHMM nterm=in
1 20 cyto 
21 43 membrane 
44 588 extracyto 
# SFS_mod name=PHDhtm nterm=in
1 25 cyto
26 43 membrane
44 588 extracyto
# SFS_mod name=HMMTOP nterm=in
1 18 cyto
19 38 membrane
39 588 extracyto
# SFS_mod name=Memsat nterm=in
1 21 cyto
22 41 membrane
42 415 extracyto
416 434 membrane
435 588 cyto
# SFS_mod name=TOPPRED nterm=in
1 21 cyto
22 42 membrane
43 358 extracyto
359 379 membrane
380 411 cyto
412 432 membrane
433 539 extracyto
540 560 membrane
561 588 cyto
