# Supplementary material for: MetaTM - a consensus method for transmembrane protein topology prediction
Source: BMC Bioinformatics. 2009 Sep 28;10:314. doi: 10.1186/1471-2105-10-314 (PMC2761906; doi:10.1186/1471-2105-10-314)
Supplement: Additional file 1 — Predictor results. The results of MetaTM and the other involved methods for each protein sequence in the data set. [file 1471-2105-10-314-S1.ZIP › conpred/P04539.metatm]

# SFS_mod name=MetaTM nterm=out
1 19 signal
24 43 membrane
48 68 membrane
89 112 membrane
134 156 membrane
166 188 membrane
226 244 membrane
258 276 membrane
290 309 membrane
329 348 membrane
360 383 membrane
411 431 membrane
# SFS_mod name=Experimentally nterm=out
2 17 membrane
19 36 membrane
54 71 membrane
86 103 membrane
130 147 membrane
228 245 membrane
265 282 membrane
293 310 membrane
333 350 membrane
366 383 membrane
