# Supplementary material for: MetaTM - a consensus method for transmembrane protein topology prediction
Source: BMC Bioinformatics. 2009 Sep 28;10:314. doi: 10.1186/1471-2105-10-314 (PMC2761906; doi:10.1186/1471-2105-10-314)
Supplement: Additional file 1 — Predictor results. The results of MetaTM and the other involved methods for each protein sequence in the data set. [file 1471-2105-10-314-S1.ZIP › conpred/P04539.res]

# SFS_mod name=Phobius nterm=out
1 16 signal
17 21 extracyto
22 40 membrane
41 47 cyto
48 69 membrane
70 88 extracyto
89 115 membrane
116 131 cyto
132 156 membrane
157 164 extracyto
165 190 membrane
191 224 cyto
225 243 membrane
244 256 extracyto
257 277 membrane
278 288 cyto
289 307 membrane
308 327 extracyto
328 346 membrane
347 356 cyto
357 382 membrane
383 409 extracyto
410 431 membrane
432 433 cyto
# SFS_mod name=SignalP
1 21 signal
# SFS_mod name=TMHMM nterm=out
1 14 extracyto 
15 37 membrane 
38 49 cyto 
50 72 membrane 
73 86 extracyto 
87 109 membrane 
110 129 cyto 
130 152 membrane 
153 161 extracyto 
162 184 membrane 
185 225 cyto 
226 243 membrane 
244 257 extracyto 
258 277 membrane 
278 283 cyto 
284 306 membrane 
307 325 extracyto 
326 345 membrane 
346 357 cyto 
358 380 membrane 
381 409 extracyto 
410 432 membrane 
433 433 cyto 
# SFS_mod name=PHDhtm nterm=in
1 18 membrane
19 22 extracyto
23 40 membrane
41 44 cyto
45 62 membrane
63 90 extracyto
91 114 membrane
115 134 cyto
135 155 membrane
156 166 extracyto
167 185 membrane
186 226 cyto
227 244 membrane
245 257 extracyto
258 275 membrane
276 290 cyto
291 308 membrane
309 329 extracyto
330 347 membrane
348 353 cyto
354 378 membrane
379 410 extracyto
411 428 membrane
429 433 cyto
# SFS_mod name=HMMTOP nterm=out
1 20 extracyto
21 40 membrane
41 48 cyto
49 68 membrane
69 86 extracyto
87 111 membrane
112 129 cyto
130 154 membrane
155 166 extracyto
167 190 membrane
191 225 cyto
226 243 membrane
244 257 extracyto
258 277 membrane
278 291 cyto
292 311 membrane
312 331 extracyto
332 351 membrane
352 367 cyto
368 391 membrane
392 409 extracyto
410 432 membrane
433 433 cyto
# SFS_mod name=Memsat nterm=out
1 4 extracyto
5 29 membrane
30 31 cyto
32 56 membrane
57 91 extracyto
92 116 membrane
117 138 cyto
139 162 membrane
163 164 extracyto
165 188 membrane
189 224 cyto
225 244 membrane
245 255 extracyto
256 274 membrane
275 291 cyto
292 311 membrane
312 328 extracyto
329 348 membrane
349 356 cyto
357 381 membrane
382 409 extracyto
410 431 membrane
432 433 cyto
# SFS_mod name=TOPPRED nterm=out
1 19 extracyto
20 40 membrane
41 48 cyto
49 69 membrane
70 85 extracyto
86 106 membrane
107 136 cyto
137 157 membrane
158 169 extracyto
170 190 membrane
191 224 cyto
225 245 membrane
246 257 extracyto
258 278 membrane
279 291 cyto
292 312 membrane
313 327 extracyto
328 348 membrane
349 363 cyto
364 384 membrane
385 412 extracyto
413 433 membrane
