# Supplementary material for: MetaTM - a consensus method for transmembrane protein topology prediction
Source: BMC Bioinformatics. 2009 Sep 28;10:314. doi: 10.1186/1471-2105-10-314 (PMC2761906; doi:10.1186/1471-2105-10-314)
Supplement: Additional file 1 — Predictor results. The results of MetaTM and the other involved methods for each protein sequence in the data set. [file 1471-2105-10-314-S1.ZIP › conpred/P04633.res]

# SFS_mod name=Phobius nterm=out
1 13 extracyto
14 30 membrane
31 73 cyto
74 94 membrane
95 111 extracyto
112 132 membrane
133 203 cyto
204 218 membrane
219 219 extracyto
220 234 membrane
235 306 cyto
# SFS_mod name=SignalP
# SFS_mod name=TMHMM nterm=out
1 306 extracyto 
# SFS_mod name=PHDhtm nterm=out
1 77 extracyto
78 95 membrane
96 116 cyto
117 134 membrane
135 213 extracyto
214 231 membrane
232 272 cyto
273 290 membrane
291 306 extracyto
# SFS_mod name=HMMTOP nterm=out
1 15 extracyto
16 33 membrane
34 72 cyto
73 90 membrane
91 109 extracyto
110 128 membrane
129 167 cyto
168 186 membrane
187 214 extracyto
215 232 membrane
233 268 cyto
269 286 membrane
287 306 extracyto
# SFS_mod name=Memsat nterm=out
1 14 extracyto
15 34 membrane
35 76 cyto
77 95 membrane
96 114 extracyto
115 134 membrane
135 172 cyto
173 192 membrane
193 213 extracyto
214 233 membrane
234 268 cyto
269 288 membrane
289 306 extracyto
# SFS_mod name=TOPPRED nterm=in
1 12 cyto
13 33 membrane
34 112 extracyto
113 133 membrane
134 211 cyto
212 232 membrane
233 238 extracyto
239 259 membrane
260 306 cyto
