# Supplementary material for: MetaTM - a consensus method for transmembrane protein topology prediction
Source: BMC Bioinformatics. 2009 Sep 28;10:314. doi: 10.1186/1471-2105-10-314 (PMC2761906; doi:10.1186/1471-2105-10-314)
Supplement: Additional file 1 — Predictor results. The results of MetaTM and the other involved methods for each protein sequence in the data set. [file 1471-2105-10-314-S1.ZIP › conpred/P04855.res]

# SFS_mod name=Phobius nterm=out
1 26 signal
27 500 extracyto
501 525 membrane
526 565 cyto
# SFS_mod name=SignalP
1 25 signal
# SFS_mod name=TMHMM nterm=in
1 116 cyto 
117 139 membrane 
140 500 extracyto 
501 523 membrane 
524 565 cyto 
# SFS_mod name=PHDhtm nterm=in
1 119 cyto
120 137 membrane
138 501 extracyto
502 523 membrane
524 565 cyto
# SFS_mod name=HMMTOP nterm=out
1 499 extracyto
500 523 membrane
524 565 cyto
# SFS_mod name=Memsat nterm=out
1 497 extracyto
498 522 membrane
523 565 cyto
# SFS_mod name=TOPPRED nterm=in
1 7 cyto
8 28 membrane
29 116 extracyto
117 137 membrane
138 383 cyto
384 404 membrane
405 501 extracyto
502 522 membrane
523 565 cyto
