# Supplementary material for: MetaTM - a consensus method for transmembrane protein topology prediction
Source: BMC Bioinformatics. 2009 Sep 28;10:314. doi: 10.1186/1471-2105-10-314 (PMC2761906; doi:10.1186/1471-2105-10-314)
Supplement: Additional file 1 — Predictor results. The results of MetaTM and the other involved methods for each protein sequence in the data set. [file 1471-2105-10-314-S1.ZIP › conpred/P04984.metatm]

# SFS_mod name=MetaTM nterm=in
22 42 membrane
53 76 membrane
77 98 membrane
101 123 membrane
126 145 membrane
169 190 membrane
220 241 membrane
250 269 membrane
275 296 membrane
298 317 membrane
# SFS_mod name=Experimentally nterm=in
23 43 membrane
57 77 membrane
126 145 membrane
169 190 membrane
221 240 membrane
295 316 membrane
