# Supplementary material for: MetaTM - a consensus method for transmembrane protein topology prediction
Source: BMC Bioinformatics. 2009 Sep 28;10:314. doi: 10.1186/1471-2105-10-314 (PMC2761906; doi:10.1186/1471-2105-10-314)
Supplement: Additional file 1 — Predictor results. The results of MetaTM and the other involved methods for each protein sequence in the data set. [file 1471-2105-10-314-S1.ZIP › conpred/P04984.res]

# SFS_mod name=Phobius nterm=out
1 19 extracyto
20 43 membrane
44 54 cyto
55 88 membrane
89 96 extracyto
97 119 membrane
120 125 cyto
126 145 membrane
146 166 extracyto
167 190 membrane
191 219 cyto
220 240 membrane
241 249 extracyto
250 269 membrane
270 274 cyto
275 294 membrane
295 299 extracyto
300 318 membrane
319 321 cyto
# SFS_mod name=SignalP
1 35 signal
# SFS_mod name=TMHMM nterm=in
1 20 cyto 
21 43 membrane 
44 52 extracyto 
53 72 membrane 
73 73 cyto 
74 93 membrane 
94 96 extracyto 
97 119 membrane 
120 125 cyto 
126 145 membrane 
146 164 extracyto 
165 187 membrane 
188 220 cyto 
221 243 membrane 
244 274 extracyto 
275 297 membrane 
298 321 cyto 
# SFS_mod name=PHDhtm nterm=out
1 21 extracyto
22 40 membrane
41 55 cyto
56 80 membrane
81 84 extracyto
85 109 membrane
110 113 cyto
114 138 membrane
139 165 extracyto
166 189 membrane
190 218 cyto
219 236 membrane
237 252 extracyto
253 270 membrane
271 278 cyto
279 303 membrane
304 321 extracyto
# SFS_mod name=HMMTOP nterm=in
1 23 cyto
24 43 membrane
44 47 extracyto
48 67 membrane
68 73 cyto
74 93 membrane
94 97 extracyto
98 120 membrane
121 126 cyto
127 144 membrane
145 170 extracyto
171 190 membrane
191 220 cyto
221 240 membrane
241 248 extracyto
249 268 membrane
269 274 cyto
275 292 membrane
293 296 extracyto
297 316 membrane
317 321 cyto
# SFS_mod name=Memsat nterm=in
1 21 cyto
22 43 membrane
44 53 extracyto
54 73 membrane
74 75 cyto
76 95 membrane
96 97 extracyto
98 121 membrane
122 123 cyto
124 147 membrane
148 172 extracyto
173 192 membrane
193 220 cyto
221 244 membrane
245 248 extracyto
249 268 membrane
269 270 cyto
271 294 membrane
295 296 extracyto
297 316 membrane
317 321 cyto
# SFS_mod name=TOPPRED nterm=in
1 21 cyto
22 42 membrane
43 52 extracyto
53 73 membrane
74 99 cyto
100 120 membrane
121 124 extracyto
125 145 membrane
146 169 cyto
170 190 membrane
191 219 extracyto
220 240 membrane
241 272 cyto
273 293 membrane
294 295 extracyto
296 316 membrane
317 321 cyto
