# Supplementary material for: MetaTM - a consensus method for transmembrane protein topology prediction
Source: BMC Bioinformatics. 2009 Sep 28;10:314. doi: 10.1186/1471-2105-10-314 (PMC2761906; doi:10.1186/1471-2105-10-314)
Supplement: Additional file 1 — Predictor results. The results of MetaTM and the other involved methods for each protein sequence in the data set. [file 1471-2105-10-314-S1.ZIP › conpred/P05024.metatm]

# SFS_mod name=MetaTM nterm=in
95 115 membrane
128 147 membrane
291 311 membrane
320 342 membrane
778 799 membrane
801 821 membrane
851 873 membrane
914 933 membrane
952 971 membrane
983 1001 membrane
# SFS_mod name=Experimentally nterm=in
90 109 membrane
124 141 membrane
284 305 membrane
313 336 membrane
772 790 membrane
798 816 membrane
843 866 membrane
947 969 membrane
