# Supplementary material for: MetaTM - a consensus method for transmembrane protein topology prediction
Source: BMC Bioinformatics. 2009 Sep 28;10:314. doi: 10.1186/1471-2105-10-314 (PMC2761906; doi:10.1186/1471-2105-10-314)
Supplement: Additional file 1 — Predictor results. The results of MetaTM and the other involved methods for each protein sequence in the data set. [file 1471-2105-10-314-S1.ZIP › conpred/P05024.res]

# SFS_mod name=Phobius nterm=in
1 93 cyto
94 116 membrane
117 127 extracyto
128 147 membrane
148 290 cyto
291 311 membrane
312 318 extracyto
319 345 membrane
346 773 cyto
774 796 membrane
797 802 extracyto
803 823 membrane
824 845 cyto
846 871 membrane
872 914 extracyto
915 935 membrane
936 950 cyto
951 971 membrane
972 982 extracyto
983 1002 membrane
1003 1021 cyto
# SFS_mod name=SignalP
# SFS_mod name=TMHMM nterm=in
1 95 cyto 
96 118 membrane 
119 127 extracyto 
128 147 membrane 
148 287 cyto 
288 310 membrane 
311 319 extracyto 
320 342 membrane 
343 773 cyto 
774 796 membrane 
797 799 extracyto 
800 822 membrane 
823 859 cyto 
860 882 membrane 
883 910 extracyto 
911 930 membrane 
931 950 cyto 
951 973 membrane 
974 982 extracyto 
983 1000 membrane 
1001 1021 cyto 
# SFS_mod name=PHDhtm nterm=out
1 95 extracyto
96 113 membrane
114 129 cyto
130 147 membrane
148 293 extracyto
294 312 membrane
313 317 cyto
318 335 membrane
336 784 extracyto
785 805 membrane
806 851 cyto
852 869 membrane
870 916 extracyto
917 934 membrane
935 953 cyto
954 971 membrane
972 982 extracyto
983 1000 membrane
1001 1021 cyto
# SFS_mod name=HMMTOP nterm=in
1 96 cyto
97 115 membrane
116 127 extracyto
128 145 membrane
146 291 cyto
292 311 membrane
312 319 extracyto
320 344 membrane
345 773 cyto
774 793 membrane
794 801 extracyto
802 819 membrane
820 847 cyto
848 872 membrane
873 917 extracyto
918 934 membrane
935 950 cyto
951 968 membrane
969 982 extracyto
983 999 membrane
1000 1021 cyto
# SFS_mod name=Memsat nterm=in
1 90 cyto
91 115 membrane
116 123 extracyto
124 147 membrane
148 286 cyto
287 311 membrane
312 322 extracyto
323 347 membrane
348 772 cyto
773 797 membrane
798 799 extracyto
800 818 membrane
819 847 cyto
848 871 membrane
872 912 extracyto
913 931 membrane
932 950 cyto
951 970 membrane
971 984 extracyto
985 1004 membrane
1005 1021 cyto
# SFS_mod name=TOPPRED nterm=out
1 93 extracyto
94 114 membrane
115 126 cyto
127 147 membrane
148 290 extracyto
291 311 membrane
312 317 cyto
318 338 membrane
339 784 extracyto
785 805 membrane
806 852 cyto
853 873 membrane
874 910 extracyto
911 931 membrane
932 950 cyto
951 971 membrane
972 979 extracyto
980 1000 membrane
1001 1021 cyto
