# Supplementary material for: MetaTM - a consensus method for transmembrane protein topology prediction
Source: BMC Bioinformatics. 2009 Sep 28;10:314. doi: 10.1186/1471-2105-10-314 (PMC2761906; doi:10.1186/1471-2105-10-314)
Supplement: Additional file 1 — Predictor results. The results of MetaTM and the other involved methods for each protein sequence in the data set. [file 1471-2105-10-314-S1.ZIP › conpred/P05053.metatm]

# SFS_mod name=MetaTM nterm=in
18 38 membrane
52 71 membrane
78 98 membrane
115 132 membrane
152 173 membrane
188 208 membrane
207 225 membrane
251 271 membrane
280 299 membrane
305 328 membrane
352 371 membrane
# SFS_mod name=Experimentally nterm=in
17 35 membrane
51 71 membrane
77 97 membrane
116 135 membrane
152 172 membrane
192 210 membrane
280 297 membrane
304 323 membrane
