# Supplementary material for: MetaTM - a consensus method for transmembrane protein topology prediction
Source: BMC Bioinformatics. 2009 Sep 28;10:314. doi: 10.1186/1471-2105-10-314 (PMC2761906; doi:10.1186/1471-2105-10-314)
Supplement: Additional file 1 — Predictor results. The results of MetaTM and the other involved methods for each protein sequence in the data set. [file 1471-2105-10-314-S1.ZIP › conpred/P05053.res]

# SFS_mod name=Phobius nterm=in
1 14 cyto
15 35 membrane
36 50 extracyto
51 71 membrane
72 77 cyto
78 97 membrane
98 114 extracyto
115 132 membrane
133 151 cyto
152 173 membrane
174 252 extracyto
253 271 membrane
272 279 cyto
280 298 membrane
299 301 extracyto
302 331 membrane
332 345 cyto
346 360 membrane
361 361 extracyto
362 376 membrane
377 477 cyto
# SFS_mod name=SignalP
1 35 signal
# SFS_mod name=TMHMM nterm=in
1 20 cyto 
21 43 membrane 
44 52 extracyto 
53 72 membrane 
73 78 cyto 
79 101 membrane 
102 115 extracyto 
116 133 membrane 
134 153 cyto 
154 176 membrane 
177 190 extracyto 
191 213 membrane 
214 249 cyto 
250 272 membrane 
273 281 extracyto 
282 304 membrane 
305 308 cyto 
309 331 membrane 
332 353 extracyto 
354 376 membrane 
377 477 cyto 
# SFS_mod name=PHDhtm nterm=out
1 20 extracyto
21 39 membrane
40 52 cyto
53 71 membrane
72 77 extracyto
78 95 membrane
96 115 cyto
116 133 membrane
134 149 extracyto
150 174 membrane
175 190 cyto
191 214 membrane
215 254 extracyto
255 272 membrane
273 279 cyto
280 297 membrane
298 301 extracyto
302 326 membrane
327 330 cyto
331 349 membrane
350 353 extracyto
354 372 membrane
373 477 cyto
# SFS_mod name=HMMTOP nterm=in
1 16 cyto
17 34 membrane
35 52 extracyto
53 70 membrane
71 76 cyto
77 101 membrane
102 113 extracyto
114 131 membrane
132 151 cyto
152 169 membrane
170 181 extracyto
182 199 membrane
200 205 cyto
206 223 membrane
224 253 extracyto
254 271 membrane
272 279 cyto
280 297 membrane
298 305 extracyto
306 330 membrane
331 354 cyto
355 372 membrane
373 477 extracyto
# SFS_mod name=Memsat nterm=in
1 16 cyto
17 41 membrane
42 47 extracyto
48 71 membrane
72 77 cyto
78 97 membrane
98 112 extracyto
113 132 membrane
133 151 cyto
152 176 membrane
177 185 extracyto
186 205 membrane
206 207 cyto
208 226 membrane
227 245 extracyto
246 269 membrane
270 279 cyto
280 299 membrane
300 301 extracyto
302 320 membrane
321 322 cyto
323 342 membrane
343 350 extracyto
351 375 membrane
376 477 cyto
# SFS_mod name=TOPPRED nterm=in
1 14 cyto
15 35 membrane
36 51 extracyto
52 72 membrane
73 78 cyto
79 99 membrane
100 112 extracyto
113 133 membrane
134 151 cyto
152 172 membrane
173 249 extracyto
250 270 membrane
271 277 cyto
278 298 membrane
299 310 extracyto
311 331 membrane
332 351 cyto
352 372 membrane
373 442 extracyto
443 463 membrane
464 477 cyto
