# Supplementary material for: MetaTM - a consensus method for transmembrane protein topology prediction
Source: BMC Bioinformatics. 2009 Sep 28;10:314. doi: 10.1186/1471-2105-10-314 (PMC2761906; doi:10.1186/1471-2105-10-314)
Supplement: Additional file 1 — Predictor results. The results of MetaTM and the other involved methods for each protein sequence in the data set. [file 1471-2105-10-314-S1.ZIP › conpred/P05067.res]

# SFS_mod name=Phobius nterm=out
1 17 signal
18 700 extracyto
701 723 membrane
724 770 cyto
# SFS_mod name=SignalP
1 17 signal
# SFS_mod name=TMHMM nterm=out
1 700 extracyto 
701 723 membrane 
724 770 cyto 
# SFS_mod name=PHDhtm nterm=out
1 703 extracyto
704 721 membrane
722 770 cyto
# SFS_mod name=HMMTOP nterm=out
1 700 extracyto
701 723 membrane
724 770 cyto
# SFS_mod name=Memsat nterm=out
1 700 extracyto
701 724 membrane
725 770 cyto
# SFS_mod name=TOPPRED nterm=out
1 701 extracyto
702 722 membrane
723 770 cyto
