# Supplementary material for: MetaTM - a consensus method for transmembrane protein topology prediction
Source: BMC Bioinformatics. 2009 Sep 28;10:314. doi: 10.1186/1471-2105-10-314 (PMC2761906; doi:10.1186/1471-2105-10-314)
Supplement: Additional file 1 — Predictor results. The results of MetaTM and the other involved methods for each protein sequence in the data set. [file 1471-2105-10-314-S1.ZIP › conpred/P05622.res]

# SFS_mod name=Phobius nterm=out
1 28 signal
29 528 extracyto
529 554 membrane
555 1098 cyto
# SFS_mod name=SignalP
1 31 signal
# SFS_mod name=TMHMM nterm=out
1 532 extracyto 
533 555 membrane 
556 1098 cyto 
# SFS_mod name=PHDhtm nterm=out
1 531 extracyto
532 551 membrane
552 1098 cyto
# SFS_mod name=HMMTOP nterm=out
1 530 extracyto
531 554 membrane
555 662 cyto
663 680 membrane
681 884 extracyto
885 908 membrane
909 1098 cyto
# SFS_mod name=Memsat nterm=out
1 529 extracyto
530 554 membrane
555 881 cyto
882 900 membrane
901 1098 extracyto
# SFS_mod name=TOPPRED nterm=in
1 40 cyto
41 61 membrane
62 534 extracyto
535 555 membrane
556 883 cyto
884 904 membrane
905 1098 extracyto
