# Supplementary material for: MetaTM - a consensus method for transmembrane protein topology prediction
Source: BMC Bioinformatics. 2009 Sep 28;10:314. doi: 10.1186/1471-2105-10-314 (PMC2761906; doi:10.1186/1471-2105-10-314)
Supplement: Additional file 1 — Predictor results. The results of MetaTM and the other involved methods for each protein sequence in the data set. [file 1471-2105-10-314-S1.ZIP › conpred/P05701.res]

# SFS_mod name=Phobius nterm=in
1 16 cyto
17 37 membrane
38 70 extracyto
71 90 membrane
91 102 cyto
103 126 membrane
127 145 extracyto
146 171 membrane
172 178 cyto
# SFS_mod name=SignalP
# SFS_mod name=TMHMM nterm=in
1 16 cyto 
17 36 membrane 
37 68 extracyto 
69 88 membrane 
89 100 cyto 
101 123 membrane 
124 142 extracyto 
143 165 membrane 
166 178 cyto 
# SFS_mod name=PHDhtm nterm=in
1 20 cyto
21 38 membrane
39 72 extracyto
73 90 membrane
91 107 cyto
108 125 membrane
126 145 extracyto
146 166 membrane
167 178 cyto
# SFS_mod name=HMMTOP nterm=in
1 16 cyto
17 34 membrane
35 64 extracyto
65 89 membrane
90 105 cyto
106 123 membrane
124 153 extracyto
154 171 membrane
172 178 cyto
# SFS_mod name=Memsat nterm=in
1 16 cyto
17 36 membrane
37 69 extracyto
70 89 membrane
90 102 cyto
103 122 membrane
123 146 extracyto
147 171 membrane
172 178 cyto
# SFS_mod name=TOPPRED nterm=in
1 16 cyto
17 37 membrane
38 71 extracyto
72 92 membrane
93 103 cyto
104 124 membrane
125 142 extracyto
143 163 membrane
164 178 cyto
