# Supplementary material for: MetaTM - a consensus method for transmembrane protein topology prediction
Source: BMC Bioinformatics. 2009 Sep 28;10:314. doi: 10.1186/1471-2105-10-314 (PMC2761906; doi:10.1186/1471-2105-10-314)
Supplement: Additional file 1 — Predictor results. The results of MetaTM and the other involved methods for each protein sequence in the data set. [file 1471-2105-10-314-S1.ZIP › conpred/P05828.res]

# SFS_mod name=Phobius nterm=out
1 14 extracyto
15 37 membrane
38 128 cyto
129 152 membrane
153 172 extracyto
173 195 membrane
196 230 cyto
# SFS_mod name=SignalP
# SFS_mod name=TMHMM nterm=out
1 14 extracyto 
15 37 membrane 
38 132 cyto 
133 155 membrane 
156 169 extracyto 
170 192 membrane 
193 230 cyto 
# SFS_mod name=PHDhtm nterm=out
1 17 extracyto
18 37 membrane
38 133 cyto
134 153 membrane
154 168 extracyto
169 192 membrane
193 230 cyto
# SFS_mod name=HMMTOP nterm=out
1 12 extracyto
13 36 membrane
37 126 cyto
127 150 membrane
151 166 extracyto
167 191 membrane
192 230 cyto
# SFS_mod name=Memsat nterm=out
1 12 extracyto
13 37 membrane
38 130 cyto
131 155 membrane
156 170 extracyto
171 194 membrane
195 230 cyto
# SFS_mod name=TOPPRED nterm=in
1 16 cyto
17 37 membrane
38 138 extracyto
139 159 membrane
160 172 cyto
173 193 membrane
194 230 extracyto
