# Supplementary material for: MetaTM - a consensus method for transmembrane protein topology prediction
Source: BMC Bioinformatics. 2009 Sep 28;10:314. doi: 10.1186/1471-2105-10-314 (PMC2761906; doi:10.1186/1471-2105-10-314)
Supplement: Additional file 1 — Predictor results. The results of MetaTM and the other involved methods for each protein sequence in the data set. [file 1471-2105-10-314-S1.ZIP › conpred/P05979.res]

# SFS_mod name=Phobius nterm=out
1 24 signal
25 600 extracyto
# SFS_mod name=SignalP
1 24 signal
# SFS_mod name=TMHMM nterm=out
1 600 extracyto 
# SFS_mod name=PHDhtm nterm=in
1 600 cyto
# SFS_mod name=HMMTOP nterm=in
1 5 cyto
6 23 membrane
24 600 extracyto
# SFS_mod name=Memsat nterm=out
# SFS_mod name=TOPPRED nterm=in
1 7 cyto
8 28 membrane
29 286 extracyto
287 307 membrane
308 600 cyto
