# Supplementary material for: MetaTM - a consensus method for transmembrane protein topology prediction
Source: BMC Bioinformatics. 2009 Sep 28;10:314. doi: 10.1186/1471-2105-10-314 (PMC2761906; doi:10.1186/1471-2105-10-314)
Supplement: Additional file 1 — Predictor results. The results of MetaTM and the other involved methods for each protein sequence in the data set. [file 1471-2105-10-314-S1.ZIP › conpred/P06008.res]

# SFS_mod name=Phobius nterm=out
1 11 extracyto
12 32 membrane
33 258 cyto
# SFS_mod name=SignalP
# SFS_mod name=TMHMM nterm=out
1 14 extracyto 
15 32 membrane 
33 258 cyto 
# SFS_mod name=PHDhtm nterm=out
1 13 extracyto
14 31 membrane
32 258 cyto
# SFS_mod name=HMMTOP nterm=out
1 11 extracyto
12 29 membrane
30 258 cyto
# SFS_mod name=Memsat nterm=out
1 12 extracyto
13 32 membrane
33 258 cyto
# SFS_mod name=TOPPRED nterm=in
1 11 cyto
12 32 membrane
33 258 extracyto
