# Supplementary material for: MetaTM - a consensus method for transmembrane protein topology prediction
Source: BMC Bioinformatics. 2009 Sep 28;10:314. doi: 10.1186/1471-2105-10-314 (PMC2761906; doi:10.1186/1471-2105-10-314)
Supplement: Additional file 1 — Predictor results. The results of MetaTM and the other involved methods for each protein sequence in the data set. [file 1471-2105-10-314-S1.ZIP › conpred/P06009.res]

# SFS_mod name=Phobius nterm=in
1 28 cyto
29 53 membrane
54 83 extracyto
84 102 membrane
103 114 cyto
115 135 membrane
136 172 extracyto
173 197 membrane
198 231 cyto
232 255 membrane
256 273 extracyto
# SFS_mod name=SignalP
# SFS_mod name=TMHMM nterm=in
1 29 cyto 
30 52 membrane 
53 82 extracyto 
83 100 membrane 
101 111 cyto 
112 134 membrane 
135 176 extracyto 
177 199 membrane 
200 231 cyto 
232 254 membrane 
255 273 extracyto 
# SFS_mod name=PHDhtm nterm=in
1 28 cyto
29 53 membrane
54 83 extracyto
84 101 membrane
102 117 cyto
118 139 membrane
140 173 extracyto
174 191 membrane
192 230 cyto
231 253 membrane
254 273 extracyto
# SFS_mod name=HMMTOP nterm=in
1 20 cyto
21 44 membrane
45 75 extracyto
76 100 membrane
101 116 cyto
117 141 membrane
142 176 extracyto
177 201 membrane
202 231 cyto
232 256 membrane
257 273 extracyto
# SFS_mod name=Memsat nterm=in
1 29 cyto
30 54 membrane
55 82 extracyto
83 106 membrane
107 115 cyto
116 140 membrane
141 169 extracyto
170 194 membrane
195 230 cyto
231 254 membrane
255 273 extracyto
# SFS_mod name=TOPPRED nterm=in
1 28 cyto
29 49 membrane
50 82 extracyto
83 103 membrane
104 113 cyto
114 134 membrane
135 173 extracyto
174 194 membrane
195 231 cyto
232 252 membrane
253 273 extracyto
