# Supplementary material for: MetaTM - a consensus method for transmembrane protein topology prediction
Source: BMC Bioinformatics. 2009 Sep 28;10:314. doi: 10.1186/1471-2105-10-314 (PMC2761906; doi:10.1186/1471-2105-10-314)
Supplement: Additional file 1 — Predictor results. The results of MetaTM and the other involved methods for each protein sequence in the data set. [file 1471-2105-10-314-S1.ZIP › conpred/P06010.res]

# SFS_mod name=Phobius nterm=in
1 48 cyto
49 74 membrane
75 110 extracyto
111 131 membrane
132 142 cyto
143 164 membrane
165 200 extracyto
201 224 membrane
225 265 cyto
266 289 membrane
290 323 extracyto
# SFS_mod name=SignalP
# SFS_mod name=TMHMM nterm=in
1 48 cyto 
49 71 membrane 
72 109 extracyto 
110 132 membrane 
133 143 cyto 
144 166 membrane 
167 202 extracyto 
203 225 membrane 
226 266 cyto 
267 289 membrane 
290 323 extracyto 
# SFS_mod name=PHDhtm nterm=in
1 52 cyto
53 73 membrane
74 110 extracyto
111 128 membrane
129 145 cyto
146 164 membrane
165 200 extracyto
201 220 membrane
221 265 cyto
266 287 membrane
288 323 extracyto
# SFS_mod name=HMMTOP nterm=in
1 45 cyto
46 70 membrane
71 101 extracyto
102 125 membrane
126 137 cyto
138 161 membrane
162 201 extracyto
202 225 membrane
226 265 cyto
266 289 membrane
290 323 extracyto
# SFS_mod name=Memsat nterm=in
1 49 cyto
50 74 membrane
75 109 extracyto
110 133 membrane
134 142 cyto
143 167 membrane
168 197 extracyto
198 222 membrane
223 262 cyto
263 285 membrane
286 323 extracyto
# SFS_mod name=TOPPRED nterm=in
1 53 cyto
54 74 membrane
75 108 extracyto
109 129 membrane
130 143 cyto
144 164 membrane
165 198 extracyto
199 219 membrane
220 265 cyto
266 286 membrane
287 323 extracyto
