# Supplementary material for: MetaTM - a consensus method for transmembrane protein topology prediction
Source: BMC Bioinformatics. 2009 Sep 28;10:314. doi: 10.1186/1471-2105-10-314 (PMC2761906; doi:10.1186/1471-2105-10-314)
Supplement: Additional file 1 — Predictor results. The results of MetaTM and the other involved methods for each protein sequence in the data set. [file 1471-2105-10-314-S1.ZIP › conpred/P06498.res]

# SFS_mod name=Phobius nterm=out
1 18 signal
19 50 extracyto
51 73 membrane
74 132 cyto
# SFS_mod name=SignalP
1 18 signal
# SFS_mod name=TMHMM nterm=out
1 52 extracyto 
53 75 membrane 
76 132 cyto 
# SFS_mod name=PHDhtm nterm=in
1 54 cyto
55 73 membrane
74 132 extracyto
# SFS_mod name=HMMTOP nterm=out
1 4 extracyto
5 22 membrane
23 52 cyto
53 71 membrane
72 132 extracyto
# SFS_mod name=Memsat nterm=in
1 51 cyto
52 73 membrane
74 132 extracyto
# SFS_mod name=TOPPRED nterm=out
1 1 extracyto
2 22 membrane
23 51 cyto
52 72 membrane
73 88 extracyto
89 109 membrane
110 132 cyto
