# Supplementary material for: MetaTM - a consensus method for transmembrane protein topology prediction
Source: BMC Bioinformatics. 2009 Sep 28;10:314. doi: 10.1186/1471-2105-10-314 (PMC2761906; doi:10.1186/1471-2105-10-314)
Supplement: Additional file 1 — Predictor results. The results of MetaTM and the other involved methods for each protein sequence in the data set. [file 1471-2105-10-314-S1.ZIP › conpred/P06817.res]

# SFS_mod name=Phobius nterm=out
1 19 extracyto
20 44 membrane
45 100 cyto
# SFS_mod name=SignalP
# SFS_mod name=TMHMM nterm=out
1 14 extracyto 
15 37 membrane 
38 100 cyto 
# SFS_mod name=PHDhtm nterm=out
1 18 extracyto
19 40 membrane
41 100 cyto
# SFS_mod name=HMMTOP nterm=out
1 19 extracyto
20 44 membrane
45 100 cyto
# SFS_mod name=Memsat nterm=in
1 19 cyto
20 42 membrane
43 100 extracyto
# SFS_mod name=TOPPRED nterm=out
1 19 extracyto
20 40 membrane
41 100 cyto
