# Supplementary material for: MetaTM - a consensus method for transmembrane protein topology prediction
Source: BMC Bioinformatics. 2009 Sep 28;10:314. doi: 10.1186/1471-2105-10-314 (PMC2761906; doi:10.1186/1471-2105-10-314)
Supplement: Additional file 1 — Predictor results. The results of MetaTM and the other involved methods for each protein sequence in the data set. [file 1471-2105-10-314-S1.ZIP › conpred/P07001.res]

# SFS_mod name=Phobius nterm=out
1 167 extracyto
168 191 membrane
192 401 cyto
402 418 membrane
419 423 extracyto
424 443 membrane
444 452 cyto
453 472 membrane
473 477 extracyto
478 500 membrane
501 510 cyto
# SFS_mod name=SignalP
# SFS_mod name=TMHMM nterm=out
1 168 extracyto 
169 191 membrane 
192 402 cyto 
403 420 membrane 
421 423 extracyto 
424 446 membrane 
447 452 cyto 
453 472 membrane 
473 476 extracyto 
477 499 membrane 
500 510 cyto 
# SFS_mod name=PHDhtm nterm=out
1 169 extracyto
170 187 membrane
188 402 cyto
403 420 membrane
421 425 extracyto
426 443 membrane
444 454 cyto
455 472 membrane
473 476 extracyto
477 495 membrane
496 510 cyto
# SFS_mod name=HMMTOP nterm=out
1 165 extracyto
166 183 membrane
184 402 cyto
403 420 membrane
421 428 extracyto
429 446 membrane
447 452 cyto
453 470 membrane
471 478 extracyto
479 496 membrane
497 510 cyto
# SFS_mod name=Memsat nterm=out
1 167 extracyto
168 190 membrane
191 429 cyto
430 449 membrane
450 477 extracyto
478 501 membrane
502 510 cyto
# SFS_mod name=TOPPRED nterm=in
1 165 cyto
166 186 membrane
187 401 extracyto
402 422 membrane
423 450 cyto
451 471 membrane
472 474 extracyto
475 495 membrane
496 510 cyto
