# Supplementary material for: MetaTM - a consensus method for transmembrane protein topology prediction
Source: BMC Bioinformatics. 2009 Sep 28;10:314. doi: 10.1186/1471-2105-10-314 (PMC2761906; doi:10.1186/1471-2105-10-314)
Supplement: Additional file 1 — Predictor results. The results of MetaTM and the other involved methods for each protein sequence in the data set. [file 1471-2105-10-314-S1.ZIP › conpred/P07002.metatm]

# SFS_mod name=MetaTM nterm=out
6 24 membrane
33 51 membrane
56 73 membrane
86 105 membrane
122 143 membrane
162 179 membrane
184 205 membrane
213 232 membrane
240 259 membrane
# SFS_mod name=Experimentally nterm=out
4 25 membrane
32 52 membrane
56 75 membrane
84 104 membrane
125 144 membrane
161 181 membrane
186 207 membrane
216 236 membrane
240 260 membrane
