# Supplementary material for: MetaTM - a consensus method for transmembrane protein topology prediction
Source: BMC Bioinformatics. 2009 Sep 28;10:314. doi: 10.1186/1471-2105-10-314 (PMC2761906; doi:10.1186/1471-2105-10-314)
Supplement: Additional file 1 — Predictor results. The results of MetaTM and the other involved methods for each protein sequence in the data set. [file 1471-2105-10-314-S1.ZIP › conpred/P07002.res]

# SFS_mod name=Phobius nterm=out
1 5 extracyto
6 24 membrane
25 32 cyto
33 51 membrane
52 56 extracyto
57 75 membrane
76 86 cyto
87 106 membrane
107 124 extracyto
125 143 membrane
144 162 cyto
163 179 membrane
180 185 extracyto
186 207 membrane
208 215 cyto
216 235 membrane
236 240 extracyto
241 260 membrane
261 462 cyto
# SFS_mod name=SignalP
1 25 signal
# SFS_mod name=TMHMM nterm=out
1 4 extracyto 
5 24 membrane 
25 32 cyto 
33 52 membrane 
53 56 extracyto 
57 75 membrane 
76 87 cyto 
88 107 membrane 
108 121 extracyto 
122 144 membrane 
145 163 cyto 
164 181 membrane 
182 184 extracyto 
185 207 membrane 
208 213 cyto 
214 236 membrane 
237 239 extracyto 
240 259 membrane 
260 462 cyto 
# SFS_mod name=PHDhtm nterm=out
1 5 extracyto
6 23 membrane
24 30 cyto
31 48 membrane
49 52 extracyto
53 70 membrane
71 87 cyto
88 105 membrane
106 118 extracyto
119 141 membrane
142 159 cyto
160 177 membrane
178 181 extracyto
182 206 membrane
207 210 cyto
211 229 membrane
230 236 extracyto
237 255 membrane
256 259 cyto
260 277 membrane
278 462 extracyto
# SFS_mod name=HMMTOP nterm=out
1 4 extracyto
5 24 membrane
25 32 cyto
33 50 membrane
51 54 extracyto
55 72 membrane
73 84 cyto
85 102 membrane
103 124 extracyto
125 144 membrane
145 162 cyto
163 179 membrane
180 183 extracyto
184 203 membrane
204 215 cyto
216 235 membrane
236 239 extracyto
240 259 membrane
260 265 cyto
266 283 membrane
284 462 extracyto
# SFS_mod name=Memsat nterm=out
1 6 extracyto
7 25 membrane
26 33 cyto
34 53 membrane
54 55 extracyto
56 75 membrane
76 84 cyto
85 103 membrane
104 116 extracyto
117 140 membrane
141 160 cyto
161 179 membrane
180 181 extracyto
182 200 membrane
201 202 cyto
203 221 membrane
222 240 extracyto
241 261 membrane
262 462 cyto
# SFS_mod name=TOPPRED nterm=in
1 3 cyto
4 24 membrane
25 33 extracyto
34 54 membrane
55 84 cyto
85 105 membrane
106 123 extracyto
124 144 membrane
145 160 cyto
161 181 membrane
182 185 extracyto
186 206 membrane
207 215 cyto
216 236 membrane
237 239 extracyto
240 260 membrane
261 304 cyto
305 325 membrane
326 462 extracyto
