# Supplementary material for: MetaTM - a consensus method for transmembrane protein topology prediction
Source: BMC Bioinformatics. 2009 Sep 28;10:314. doi: 10.1186/1471-2105-10-314 (PMC2761906; doi:10.1186/1471-2105-10-314)
Supplement: Additional file 1 — Predictor results. The results of MetaTM and the other involved methods for each protein sequence in the data set. [file 1471-2105-10-314-S1.ZIP › conpred/P07038.metatm]

# SFS_mod name=MetaTM nterm=in
117 139 membrane
141 161 membrane
292 313 membrane
327 348 membrane
694 715 membrane
720 739 membrane
755 776 membrane
796 814 membrane
824 845 membrane
856 877 membrane
# SFS_mod name=Experimentally nterm=in
116 138 membrane
141 160 membrane
292 314 membrane
322 354 membrane
688 713 membrane
721 738 membrane
755 779 membrane
807 847 membrane
854 878 membrane
