# Supplementary material for: MetaTM - a consensus method for transmembrane protein topology prediction
Source: BMC Bioinformatics. 2009 Sep 28;10:314. doi: 10.1186/1471-2105-10-314 (PMC2761906; doi:10.1186/1471-2105-10-314)
Supplement: Additional file 1 — Predictor results. The results of MetaTM and the other involved methods for each protein sequence in the data set. [file 1471-2105-10-314-S1.ZIP › conpred/P07038.res]

# SFS_mod name=Phobius nterm=in
1 115 cyto
116 138 membrane
139 139 extracyto
140 160 membrane
161 292 cyto
293 315 membrane
316 324 extracyto
325 349 membrane
350 691 cyto
692 714 membrane
715 718 extracyto
719 738 membrane
739 755 cyto
756 774 membrane
775 792 extracyto
793 812 membrane
813 821 cyto
822 848 membrane
849 853 extracyto
854 875 membrane
876 920 cyto
# SFS_mod name=SignalP
# SFS_mod name=TMHMM nterm=in
1 113 cyto 
114 136 membrane 
137 140 extracyto 
141 160 membrane 
161 288 cyto 
289 311 membrane 
312 330 extracyto 
331 353 membrane 
354 690 cyto 
691 713 membrane 
714 716 extracyto 
717 739 membrane 
740 751 cyto 
752 774 membrane 
775 824 extracyto 
825 847 membrane 
848 859 cyto 
860 879 membrane 
880 920 extracyto 
# SFS_mod name=PHDhtm nterm=out
1 123 extracyto
124 148 membrane
149 294 cyto
295 313 membrane
314 326 extracyto
327 344 membrane
345 699 cyto
700 724 membrane
725 756 extracyto
757 774 membrane
775 823 cyto
824 841 membrane
842 854 extracyto
855 872 membrane
873 920 cyto
# SFS_mod name=HMMTOP nterm=in
1 116 cyto
117 136 membrane
137 140 extracyto
141 160 membrane
161 291 cyto
292 310 membrane
311 324 extracyto
325 348 membrane
349 696 cyto
697 714 membrane
715 720 extracyto
721 738 membrane
739 754 cyto
755 779 membrane
780 795 extracyto
796 812 membrane
813 826 cyto
827 844 membrane
845 852 extracyto
853 877 membrane
878 920 cyto
# SFS_mod name=Memsat nterm=in
1 113 cyto
114 137 membrane
138 139 extracyto
140 163 membrane
164 289 cyto
290 314 membrane
315 326 extracyto
327 351 membrane
352 688 cyto
689 713 membrane
714 721 extracyto
722 741 membrane
742 753 cyto
754 777 membrane
778 797 extracyto
798 817 membrane
818 820 cyto
821 845 membrane
846 853 extracyto
854 878 membrane
879 920 cyto
# SFS_mod name=TOPPRED nterm=out
1 115 extracyto
116 136 membrane
137 140 cyto
141 161 membrane
162 291 extracyto
292 312 membrane
313 324 cyto
325 345 membrane
346 693 extracyto
694 714 membrane
715 718 cyto
719 739 membrane
740 754 extracyto
755 775 membrane
776 826 cyto
827 847 membrane
848 858 extracyto
859 879 membrane
880 920 cyto
