# Supplementary material for: MetaTM - a consensus method for transmembrane protein topology prediction
Source: BMC Bioinformatics. 2009 Sep 28;10:314. doi: 10.1186/1471-2105-10-314 (PMC2761906; doi:10.1186/1471-2105-10-314)
Supplement: Additional file 1 — Predictor results. The results of MetaTM and the other involved methods for each protein sequence in the data set. [file 1471-2105-10-314-S1.ZIP › conpred/P07117.metatm]

# SFS_mod name=MetaTM nterm=out
6 26 membrane
41 63 membrane
67 88 membrane
127 148 membrane
162 184 membrane
190 210 membrane
235 254 membrane
274 294 membrane
326 348 membrane
373 392 membrane
400 422 membrane
430 450 membrane
454 473 membrane
# SFS_mod name=Experimentally nterm=out
4 26 membrane
41 65 membrane
76 95 membrane
125 150 membrane
163 184 membrane
190 213 membrane
232 256 membrane
274 295 membrane
324 351 membrane
371 391 membrane
398 423 membrane
429 447 membrane
450 472 membrane
