# Supplementary material for: MetaTM - a consensus method for transmembrane protein topology prediction
Source: BMC Bioinformatics. 2009 Sep 28;10:314. doi: 10.1186/1471-2105-10-314 (PMC2761906; doi:10.1186/1471-2105-10-314)
Supplement: Additional file 1 — Predictor results. The results of MetaTM and the other involved methods for each protein sequence in the data set. [file 1471-2105-10-314-S1.ZIP › conpred/P07117.res]

# SFS_mod name=Phobius nterm=out
1 5 extracyto
6 25 membrane
26 44 cyto
45 70 membrane
71 74 extracyto
75 94 membrane
95 123 cyto
124 148 membrane
149 160 extracyto
161 182 membrane
183 190 cyto
191 210 membrane
211 235 extracyto
236 256 membrane
257 271 cyto
272 296 membrane
297 324 extracyto
325 350 membrane
351 371 cyto
372 391 membrane
392 397 extracyto
398 422 membrane
423 428 cyto
429 447 membrane
448 454 extracyto
455 472 membrane
473 502 cyto
# SFS_mod name=SignalP
# SFS_mod name=TMHMM nterm=in
1 6 cyto 
7 26 membrane 
27 65 extracyto 
66 88 membrane 
89 124 cyto 
125 147 membrane 
148 161 extracyto 
162 184 membrane 
185 190 cyto 
191 213 membrane 
214 232 extracyto 
233 255 membrane 
256 274 cyto 
275 297 membrane 
298 328 extracyto 
329 351 membrane 
352 371 cyto 
372 391 membrane 
392 400 extracyto 
401 423 membrane 
424 427 cyto 
428 450 membrane 
451 454 extracyto 
455 473 membrane 
474 502 cyto 
# SFS_mod name=PHDhtm nterm=in
1 7 cyto
8 25 membrane
26 72 extracyto
73 91 membrane
92 128 cyto
129 146 membrane
147 161 extracyto
162 182 membrane
183 186 cyto
187 206 membrane
207 236 extracyto
237 254 membrane
255 276 cyto
277 294 membrane
295 323 extracyto
324 342 membrane
343 376 cyto
377 394 membrane
395 401 extracyto
402 419 membrane
420 434 cyto
435 459 membrane
460 502 extracyto
# SFS_mod name=HMMTOP nterm=out
1 6 extracyto
7 26 membrane
27 34 cyto
35 53 membrane
54 65 extracyto
66 90 membrane
91 126 cyto
127 149 membrane
150 161 extracyto
162 186 membrane
187 192 cyto
193 212 membrane
213 232 extracyto
233 250 membrane
251 274 cyto
275 294 membrane
295 324 extracyto
325 349 membrane
350 371 cyto
372 391 membrane
392 397 extracyto
398 422 membrane
423 430 cyto
431 450 membrane
451 454 extracyto
455 473 membrane
474 502 cyto
# SFS_mod name=Memsat nterm=out
1 3 extracyto
4 27 membrane
28 43 cyto
44 67 membrane
68 72 extracyto
73 97 membrane
98 128 cyto
129 153 membrane
154 156 extracyto
157 181 membrane
182 183 cyto
184 208 membrane
209 238 extracyto
239 258 membrane
259 269 cyto
270 291 membrane
292 327 extracyto
328 352 membrane
353 370 cyto
371 394 membrane
395 398 extracyto
399 423 membrane
424 428 cyto
429 448 membrane
449 450 extracyto
451 471 membrane
472 502 cyto
# SFS_mod name=TOPPRED nterm=in
1 5 cyto
6 26 membrane
27 54 extracyto
55 75 membrane
76 126 cyto
127 147 membrane
148 165 extracyto
166 186 membrane
187 190 cyto
191 211 membrane
212 231 extracyto
232 252 membrane
253 273 cyto
274 294 membrane
295 323 extracyto
324 344 membrane
345 372 cyto
373 393 membrane
394 402 extracyto
403 423 membrane
424 427 cyto
428 448 membrane
449 453 extracyto
454 474 membrane
475 502 cyto
