# Supplementary material for: MetaTM - a consensus method for transmembrane protein topology prediction
Source: BMC Bioinformatics. 2009 Sep 28;10:314. doi: 10.1186/1471-2105-10-314 (PMC2761906; doi:10.1186/1471-2105-10-314)
Supplement: Additional file 1 — Predictor results. The results of MetaTM and the other involved methods for each protein sequence in the data set. [file 1471-2105-10-314-S1.ZIP › conpred/P07371.res]

# SFS_mod name=Phobius nterm=out
1 17 signal
18 155 extracyto
156 175 membrane
176 222 cyto
223 239 membrane
240 269 extracyto
# SFS_mod name=SignalP
1 17 signal
# SFS_mod name=TMHMM nterm=out
1 269 extracyto 
# SFS_mod name=PHDhtm nterm=in
1 105 cyto
106 123 membrane
124 156 extracyto
157 174 membrane
175 221 cyto
222 239 membrane
240 269 extracyto
# SFS_mod name=HMMTOP nterm=in
1 107 cyto
108 124 membrane
125 154 extracyto
155 171 membrane
172 222 cyto
223 239 membrane
240 269 extracyto
# SFS_mod name=Memsat nterm=in
1 219 cyto
220 239 membrane
240 269 extracyto
# SFS_mod name=TOPPRED nterm=out
1 156 extracyto
157 177 membrane
178 220 cyto
221 241 membrane
242 269 extracyto
