# Supplementary material for: MetaTM - a consensus method for transmembrane protein topology prediction
Source: BMC Bioinformatics. 2009 Sep 28;10:314. doi: 10.1186/1471-2105-10-314 (PMC2761906; doi:10.1186/1471-2105-10-314)
Supplement: Additional file 1 — Predictor results. The results of MetaTM and the other involved methods for each protein sequence in the data set. [file 1471-2105-10-314-S1.ZIP › conpred/P07470.res]

# SFS_mod name=Phobius nterm=out
1 50 extracyto
51 74 membrane
75 80 cyto
# SFS_mod name=SignalP
# SFS_mod name=TMHMM nterm=in
1 50 cyto 
51 73 membrane 
74 80 extracyto 
# SFS_mod name=PHDhtm nterm=in
1 51 cyto
52 69 membrane
70 80 extracyto
# SFS_mod name=HMMTOP nterm=out
1 56 extracyto
57 76 membrane
77 80 cyto
# SFS_mod name=Memsat nterm=in
1 51 cyto
52 71 membrane
72 80 extracyto
# SFS_mod name=TOPPRED nterm=in
1 54 cyto
55 75 membrane
76 80 extracyto
