# Supplementary material for: MetaTM - a consensus method for transmembrane protein topology prediction
Source: BMC Bioinformatics. 2009 Sep 28;10:314. doi: 10.1186/1471-2105-10-314 (PMC2761906; doi:10.1186/1471-2105-10-314)
Supplement: Additional file 1 — Predictor results. The results of MetaTM and the other involved methods for each protein sequence in the data set. [file 1471-2105-10-314-S1.ZIP › conpred/P07471.res]

# SFS_mod name=Phobius nterm=out
1 28 extracyto
29 49 membrane
50 97 cyto
# SFS_mod name=SignalP
1 43 signal
# SFS_mod name=TMHMM nterm=out
1 97 extracyto 
# SFS_mod name=PHDhtm nterm=in
1 28 cyto
29 46 membrane
47 97 extracyto
# SFS_mod name=HMMTOP nterm=in
1 29 cyto
30 49 membrane
50 97 extracyto
# SFS_mod name=Memsat nterm=in
1 25 cyto
26 45 membrane
46 97 extracyto
# SFS_mod name=TOPPRED nterm=in
1 29 cyto
30 50 membrane
51 97 extracyto
