# Supplementary material for: MetaTM - a consensus method for transmembrane protein topology prediction
Source: BMC Bioinformatics. 2009 Sep 28;10:314. doi: 10.1186/1471-2105-10-314 (PMC2761906; doi:10.1186/1471-2105-10-314)
Supplement: Additional file 1 — Predictor results. The results of MetaTM and the other involved methods for each protein sequence in the data set. [file 1471-2105-10-314-S1.ZIP › conpred/P07552.res]

# SFS_mod name=Phobius nterm=in
1 19 cyto
20 41 membrane
42 56 extracyto
# SFS_mod name=SignalP
1 35 signal
# SFS_mod name=TMHMM nterm=in
1 12 cyto 
13 35 membrane 
36 56 extracyto 
# SFS_mod name=PHDhtm nterm=out
1 22 extracyto
23 41 membrane
42 56 cyto
# SFS_mod name=HMMTOP nterm=in
1 16 cyto
17 35 membrane
36 56 extracyto
# SFS_mod name=Memsat nterm=in
1 22 cyto
23 41 membrane
42 56 extracyto
# SFS_mod name=TOPPRED nterm=in
1 15 cyto
16 36 membrane
37 56 extracyto
