# Supplementary material for: MetaTM - a consensus method for transmembrane protein topology prediction
Source: BMC Bioinformatics. 2009 Sep 28;10:314. doi: 10.1186/1471-2105-10-314 (PMC2761906; doi:10.1186/1471-2105-10-314)
Supplement: Additional file 1 — Predictor results. The results of MetaTM and the other involved methods for each protein sequence in the data set. [file 1471-2105-10-314-S1.ZIP › conpred/P07622.metatm]

# SFS_mod name=MetaTM nterm=in
16 37 membrane
88 110 membrane
123 144 membrane
156 176 membrane
206 228 membrane
261 281 membrane
# SFS_mod name=Experimentally nterm=in
19 39 membrane
82 102 membrane
124 144 membrane
151 171 membrane
205 225 membrane
260 280 membrane
