# Supplementary material for: MetaTM - a consensus method for transmembrane protein topology prediction
Source: BMC Bioinformatics. 2009 Sep 28;10:314. doi: 10.1186/1471-2105-10-314 (PMC2761906; doi:10.1186/1471-2105-10-314)
Supplement: Additional file 1 — Predictor results. The results of MetaTM and the other involved methods for each protein sequence in the data set. [file 1471-2105-10-314-S1.ZIP › conpred/P07622.res]

# SFS_mod name=Phobius nterm=in
1 14 cyto
15 37 membrane
38 87 extracyto
88 110 membrane
111 122 cyto
123 144 membrane
145 154 extracyto
155 178 membrane
179 202 cyto
203 227 membrane
228 258 extracyto
259 281 membrane
282 296 cyto
# SFS_mod name=SignalP
# SFS_mod name=TMHMM nterm=in
1 12 cyto 
13 35 membrane 
36 88 extracyto 
89 111 membrane 
112 123 cyto 
124 143 membrane 
144 152 extracyto 
153 175 membrane 
176 204 cyto 
205 227 membrane 
228 257 extracyto 
258 280 membrane 
281 296 cyto 
# SFS_mod name=PHDhtm nterm=in
1 18 cyto
19 37 membrane
38 80 extracyto
81 105 membrane
106 124 cyto
125 143 membrane
144 157 extracyto
158 175 membrane
176 204 cyto
205 229 membrane
230 262 extracyto
263 280 membrane
281 296 cyto
# SFS_mod name=HMMTOP nterm=in
1 17 cyto
18 39 membrane
40 88 extracyto
89 111 membrane
112 123 cyto
124 144 membrane
145 152 extracyto
153 172 membrane
173 205 cyto
206 228 membrane
229 262 extracyto
263 281 membrane
282 296 cyto
# SFS_mod name=Memsat nterm=in
1 13 cyto
14 38 membrane
39 86 extracyto
87 111 membrane
112 119 cyto
120 144 membrane
145 159 extracyto
160 179 membrane
180 205 cyto
206 229 membrane
230 259 extracyto
260 283 membrane
284 296 cyto
# SFS_mod name=TOPPRED nterm=in
1 17 cyto
18 38 membrane
39 90 extracyto
91 111 membrane
112 123 cyto
124 144 membrane
145 156 extracyto
157 177 membrane
178 207 cyto
208 228 membrane
229 261 extracyto
262 282 membrane
283 296 cyto
