# Supplementary material for: MetaTM - a consensus method for transmembrane protein topology prediction
Source: BMC Bioinformatics. 2009 Sep 28;10:314. doi: 10.1186/1471-2105-10-314 (PMC2761906; doi:10.1186/1471-2105-10-314)
Supplement: Additional file 1 — Predictor results. The results of MetaTM and the other involved methods for each protein sequence in the data set. [file 1471-2105-10-314-S1.ZIP › conpred/P08005.res]

# SFS_mod name=Phobius nterm=in
1 8 cyto
9 29 membrane
30 97 extracyto
98 120 membrane
121 130 cyto
131 156 membrane
157 171 extracyto
172 191 membrane
192 228 cyto
229 254 membrane
255 273 extracyto
274 300 membrane
301 306 cyto
# SFS_mod name=SignalP
# SFS_mod name=TMHMM nterm=in
1 12 cyto 
13 30 membrane 
31 101 extracyto 
102 121 membrane 
122 133 cyto 
134 156 membrane 
157 165 extracyto 
166 188 membrane 
189 227 cyto 
228 250 membrane 
251 277 extracyto 
278 300 membrane 
301 306 cyto 
# SFS_mod name=PHDhtm nterm=in
1 11 cyto
12 29 membrane
30 95 extracyto
96 118 membrane
119 134 cyto
135 156 membrane
157 171 extracyto
172 190 membrane
191 231 cyto
232 250 membrane
251 275 extracyto
276 296 membrane
297 306 cyto
# SFS_mod name=HMMTOP nterm=in
1 8 cyto
9 27 membrane
28 99 extracyto
100 121 membrane
122 133 cyto
134 157 membrane
158 173 extracyto
174 197 membrane
198 228 cyto
229 250 membrane
251 276 extracyto
277 300 membrane
301 306 cyto
# SFS_mod name=Memsat nterm=in
1 7 cyto
8 31 membrane
32 91 extracyto
92 116 membrane
117 132 cyto
133 157 membrane
158 168 extracyto
169 192 membrane
193 228 cyto
229 253 membrane
254 274 extracyto
275 299 membrane
300 306 cyto
# SFS_mod name=TOPPRED nterm=in
1 9 cyto
10 30 membrane
31 100 extracyto
101 121 membrane
122 137 cyto
138 158 membrane
159 169 extracyto
170 190 membrane
191 227 cyto
228 248 membrane
249 272 extracyto
273 293 membrane
294 306 cyto
