# Supplementary material for: MetaTM - a consensus method for transmembrane protein topology prediction
Source: BMC Bioinformatics. 2009 Sep 28;10:314. doi: 10.1186/1471-2105-10-314 (PMC2761906; doi:10.1186/1471-2105-10-314)
Supplement: Additional file 1 — Predictor results. The results of MetaTM and the other involved methods for each protein sequence in the data set. [file 1471-2105-10-314-S1.ZIP › conpred/P08006.res]

# SFS_mod name=Phobius nterm=in
1 37 cyto
38 59 membrane
60 103 extracyto
104 128 membrane
129 139 cyto
140 159 membrane
160 163 extracyto
164 183 membrane
184 216 cyto
217 246 membrane
247 267 extracyto
268 290 membrane
291 302 cyto
# SFS_mod name=SignalP
# SFS_mod name=TMHMM nterm=in
1 39 cyto 
40 62 membrane 
63 102 extracyto 
103 125 membrane 
126 137 cyto 
138 160 membrane 
161 163 extracyto 
164 183 membrane 
184 213 cyto 
214 236 membrane 
237 267 extracyto 
268 290 membrane 
291 302 cyto 
# SFS_mod name=PHDhtm nterm=in
1 39 cyto
40 58 membrane
59 99 extracyto
100 124 membrane
125 139 cyto
140 164 membrane
165 168 extracyto
169 186 membrane
187 213 cyto
214 238 membrane
239 268 extracyto
269 286 membrane
287 302 cyto
# SFS_mod name=HMMTOP nterm=in
1 39 cyto
40 59 membrane
60 102 extracyto
103 127 membrane
128 139 cyto
140 159 membrane
160 163 extracyto
164 183 membrane
184 213 cyto
214 236 membrane
237 270 extracyto
271 290 membrane
291 302 cyto
# SFS_mod name=Memsat nterm=in
1 36 cyto
37 61 membrane
62 103 extracyto
104 128 membrane
129 134 cyto
135 159 membrane
160 161 extracyto
162 185 membrane
186 210 cyto
211 235 membrane
236 266 extracyto
267 291 membrane
292 302 cyto
# SFS_mod name=TOPPRED nterm=in
1 38 cyto
39 59 membrane
60 102 extracyto
103 123 membrane
124 142 cyto
143 163 membrane
164 216 extracyto
217 237 membrane
238 268 cyto
269 289 membrane
290 302 extracyto
