# Supplementary material for: MetaTM - a consensus method for transmembrane protein topology prediction
Source: BMC Bioinformatics. 2009 Sep 28;10:314. doi: 10.1186/1471-2105-10-314 (PMC2761906; doi:10.1186/1471-2105-10-314)
Supplement: Additional file 1 — Predictor results. The results of MetaTM and the other involved methods for each protein sequence in the data set. [file 1471-2105-10-314-S1.ZIP › conpred/P08050.res]

# SFS_mod name=Phobius nterm=in
1 19 cyto
20 40 membrane
41 75 extracyto
76 98 membrane
99 152 cyto
153 175 membrane
176 206 extracyto
207 229 membrane
230 381 cyto
# SFS_mod name=SignalP
1 42 signal
# SFS_mod name=TMHMM nterm=in
1 12 cyto 
13 35 membrane 
36 75 extracyto 
76 98 membrane 
99 153 cyto 
154 176 membrane 
177 207 extracyto 
208 230 membrane 
231 381 cyto 
# SFS_mod name=PHDhtm nterm=in
1 21 cyto
22 39 membrane
40 72 extracyto
73 92 membrane
93 153 cyto
154 178 membrane
179 207 extracyto
208 225 membrane
226 381 cyto
# SFS_mod name=HMMTOP nterm=in
1 22 cyto
23 40 membrane
41 75 extracyto
76 93 membrane
94 148 cyto
149 171 membrane
172 205 extracyto
206 225 membrane
226 381 cyto
# SFS_mod name=Memsat nterm=in
1 20 cyto
21 40 membrane
41 75 extracyto
76 99 membrane
100 149 cyto
150 174 membrane
175 207 extracyto
208 232 membrane
233 381 cyto
# SFS_mod name=TOPPRED nterm=in
1 20 cyto
21 41 membrane
42 75 extracyto
76 96 membrane
97 165 cyto
166 186 membrane
187 204 extracyto
205 225 membrane
226 264 cyto
265 285 membrane
286 381 extracyto
