# Supplementary material for: MetaTM - a consensus method for transmembrane protein topology prediction
Source: BMC Bioinformatics. 2009 Sep 28;10:314. doi: 10.1186/1471-2105-10-314 (PMC2761906; doi:10.1186/1471-2105-10-314)
Supplement: Additional file 1 — Predictor results. The results of MetaTM and the other involved methods for each protein sequence in the data set. [file 1471-2105-10-314-S1.ZIP › conpred/P08187.metatm]

# SFS_mod name=MetaTM nterm=in
6 25 membrane
39 59 membrane
62 82 membrane
74 91 membrane
96 118 membrane
141 164 membrane
179 200 membrane
210 230 membrane
223 241 membrane
# SFS_mod name=Experimentally nterm=in
5 24 membrane
50 69 membrane
84 102 membrane
106 124 membrane
151 170 membrane
182 201 membrane
