# Supplementary material for: MetaTM - a consensus method for transmembrane protein topology prediction
Source: BMC Bioinformatics. 2009 Sep 28;10:314. doi: 10.1186/1471-2105-10-314 (PMC2761906; doi:10.1186/1471-2105-10-314)
Supplement: Additional file 1 — Predictor results. The results of MetaTM and the other involved methods for each protein sequence in the data set. [file 1471-2105-10-314-S1.ZIP › conpred/P08187.res]

# SFS_mod name=Phobius nterm=out
1 5 extracyto
6 24 membrane
25 31 cyto
32 55 membrane
56 57 extracyto
58 72 membrane
73 73 cyto
74 88 membrane
89 94 extracyto
95 121 membrane
122 140 cyto
141 166 membrane
167 176 extracyto
177 202 membrane
203 208 cyto
209 223 membrane
224 224 extracyto
225 239 membrane
240 266 cyto
# SFS_mod name=SignalP
1 21 signal
# SFS_mod name=TMHMM nterm=out
1 4 extracyto 
5 27 membrane 
28 33 cyto 
34 56 membrane 
57 65 extracyto 
66 88 membrane 
89 94 cyto 
95 117 membrane 
118 136 extracyto 
137 159 membrane 
160 179 cyto 
180 202 membrane 
203 216 extracyto 
217 239 membrane 
240 266 cyto 
# SFS_mod name=PHDhtm nterm=out
1 7 extracyto
8 25 membrane
26 33 cyto
34 51 membrane
52 72 extracyto
73 90 membrane
91 97 cyto
98 117 membrane
118 138 extracyto
139 163 membrane
164 182 cyto
183 200 membrane
201 218 extracyto
219 236 membrane
237 266 cyto
# SFS_mod name=HMMTOP nterm=in
1 5 cyto
6 24 membrane
25 32 extracyto
33 56 membrane
57 62 cyto
63 87 membrane
88 95 extracyto
96 120 membrane
121 140 cyto
141 164 membrane
165 172 extracyto
173 197 membrane
198 205 cyto
206 230 membrane
231 266 extracyto
# SFS_mod name=Memsat nterm=in
1 7 cyto
8 27 membrane
28 49 extracyto
50 68 membrane
69 74 cyto
75 94 membrane
95 96 extracyto
97 120 membrane
121 140 cyto
141 165 membrane
166 177 extracyto
178 197 membrane
198 199 cyto
200 220 membrane
221 222 extracyto
223 241 membrane
242 266 cyto
# SFS_mod name=TOPPRED nterm=out
1 3 extracyto
4 24 membrane
25 47 cyto
48 68 membrane
69 92 extracyto
93 113 membrane
114 147 cyto
148 168 membrane
169 180 extracyto
181 201 membrane
202 221 cyto
222 242 membrane
243 266 extracyto
