# Supplementary material for: MetaTM - a consensus method for transmembrane protein topology prediction
Source: BMC Bioinformatics. 2009 Sep 28;10:314. doi: 10.1186/1471-2105-10-314 (PMC2761906; doi:10.1186/1471-2105-10-314)
Supplement: Additional file 1 — Predictor results. The results of MetaTM and the other involved methods for each protein sequence in the data set. [file 1471-2105-10-314-S1.ZIP › conpred/P08188.res]

# SFS_mod name=Phobius nterm=in
1 111 cyto
112 128 membrane
129 132 extracyto
133 160 membrane
161 192 cyto
193 213 membrane
214 239 extracyto
240 258 membrane
259 264 cyto
265 283 membrane
284 286 extracyto
# SFS_mod name=SignalP
# SFS_mod name=TMHMM nterm=out
1 134 extracyto 
135 157 membrane 
158 261 cyto 
262 284 membrane 
285 286 extracyto 
# SFS_mod name=PHDhtm nterm=in
1 116 cyto
117 137 membrane
138 141 extracyto
142 161 membrane
162 196 cyto
197 215 membrane
216 241 extracyto
242 259 membrane
260 263 cyto
264 282 membrane
283 286 extracyto
# SFS_mod name=HMMTOP nterm=out
1 35 extracyto
36 53 membrane
54 73 cyto
74 91 membrane
92 111 extracyto
112 129 membrane
130 135 cyto
136 160 membrane
161 168 extracyto
169 187 membrane
188 195 cyto
196 220 membrane
221 240 extracyto
241 258 membrane
259 264 cyto
265 284 membrane
285 286 extracyto
# SFS_mod name=Memsat nterm=out
1 139 extracyto
140 164 membrane
165 193 cyto
194 213 membrane
214 241 extracyto
242 261 membrane
262 263 cyto
264 284 membrane
285 286 extracyto
# SFS_mod name=TOPPRED nterm=out
1 73 extracyto
74 94 membrane
95 109 cyto
110 130 membrane
131 137 extracyto
138 158 membrane
159 190 cyto
191 211 membrane
212 238 extracyto
239 259 membrane
260 263 cyto
264 284 membrane
285 286 extracyto
