# Supplementary material for: MetaTM - a consensus method for transmembrane protein topology prediction
Source: BMC Bioinformatics. 2009 Sep 28;10:314. doi: 10.1186/1471-2105-10-314 (PMC2761906; doi:10.1186/1471-2105-10-314)
Supplement: Additional file 1 — Predictor results. The results of MetaTM and the other involved methods for each protein sequence in the data set. [file 1471-2105-10-314-S1.ZIP › conpred/P08194.metatm]

# SFS_mod name=MetaTM nterm=in
28 47 membrane
65 85 membrane
95 116 membrane
119 141 membrane
159 181 membrane
187 207 membrane
254 273 membrane
293 313 membrane
323 342 membrane
351 372 membrane
385 406 membrane
416 436 membrane
# SFS_mod name=Experimentally nterm=in
28 44 membrane
65 87 membrane
98 113 membrane
120 136 membrane
170 184 membrane
191 209 membrane
256 270 membrane
293 310 membrane
324 348 membrane
356 378 membrane
385 410 membrane
419 438 membrane
