# Supplementary material for: MetaTM - a consensus method for transmembrane protein topology prediction
Source: BMC Bioinformatics. 2009 Sep 28;10:314. doi: 10.1186/1471-2105-10-314 (PMC2761906; doi:10.1186/1471-2105-10-314)
Supplement: Additional file 1 — Predictor results. The results of MetaTM and the other involved methods for each protein sequence in the data set. [file 1471-2105-10-314-S1.ZIP › conpred/P08194.res]

# SFS_mod name=Phobius nterm=in
1 25 cyto
26 44 membrane
45 62 extracyto
63 82 membrane
83 93 cyto
94 114 membrane
115 116 extracyto
117 142 membrane
143 158 cyto
159 183 membrane
184 187 extracyto
188 208 membrane
209 253 cyto
254 272 membrane
273 291 extracyto
292 312 membrane
313 322 cyto
323 341 membrane
342 348 extracyto
349 372 membrane
373 382 cyto
383 405 membrane
406 413 extracyto
414 436 membrane
437 452 cyto
# SFS_mod name=SignalP
# SFS_mod name=TMHMM nterm=in
1 27 cyto 
28 45 membrane 
46 64 extracyto 
65 87 membrane 
88 93 cyto 
94 116 membrane 
117 119 extracyto 
120 142 membrane 
143 154 cyto 
155 177 membrane 
178 186 extracyto 
187 206 membrane 
207 253 cyto 
254 273 membrane 
274 292 extracyto 
293 312 membrane 
313 318 cyto 
319 341 membrane 
342 350 extracyto 
351 373 membrane 
374 385 cyto 
386 408 membrane 
409 417 extracyto 
418 437 membrane 
438 452 cyto 
# SFS_mod name=PHDhtm nterm=out
1 28 extracyto
29 46 membrane
47 65 cyto
66 83 membrane
84 99 extracyto
100 123 membrane
124 162 cyto
163 180 membrane
181 184 extracyto
185 204 membrane
205 251 cyto
252 271 membrane
272 293 extracyto
294 311 membrane
312 323 cyto
324 341 membrane
342 350 extracyto
351 370 membrane
371 386 cyto
387 405 membrane
406 415 extracyto
416 434 membrane
435 452 cyto
# SFS_mod name=HMMTOP nterm=in
1 29 cyto
30 52 membrane
53 64 extracyto
65 83 membrane
84 93 cyto
94 113 membrane
114 119 extracyto
120 142 membrane
143 154 cyto
155 179 membrane
180 187 extracyto
188 207 membrane
208 253 cyto
254 273 membrane
274 293 extracyto
294 312 membrane
313 322 cyto
323 342 membrane
343 350 extracyto
351 370 membrane
371 380 cyto
381 404 membrane
405 416 extracyto
417 436 membrane
437 452 cyto
# SFS_mod name=Memsat nterm=in
1 27 cyto
28 51 membrane
52 63 extracyto
64 88 membrane
89 93 cyto
94 114 membrane
115 118 extracyto
119 138 membrane
139 156 cyto
157 181 membrane
182 183 extracyto
184 207 membrane
208 254 cyto
255 278 membrane
279 291 extracyto
292 315 membrane
316 324 cyto
325 344 membrane
345 350 extracyto
351 375 membrane
376 384 cyto
385 408 membrane
409 412 extracyto
413 437 membrane
438 452 cyto
# SFS_mod name=TOPPRED nterm=in
1 25 cyto
26 46 membrane
47 66 extracyto
67 87 membrane
88 94 cyto
95 115 membrane
116 163 extracyto
164 184 membrane
185 187 cyto
188 208 membrane
209 292 extracyto
293 313 membrane
314 321 cyto
322 342 membrane
343 350 extracyto
351 371 membrane
372 384 cyto
385 405 membrane
406 415 extracyto
416 436 membrane
437 452 cyto
