# Supplementary material for: MetaTM - a consensus method for transmembrane protein topology prediction
Source: BMC Bioinformatics. 2009 Sep 28;10:314. doi: 10.1186/1471-2105-10-314 (PMC2761906; doi:10.1186/1471-2105-10-314)
Supplement: Additional file 1 — Predictor results. The results of MetaTM and the other involved methods for each protein sequence in the data set. [file 1471-2105-10-314-S1.ZIP › conpred/P08306.res]

# SFS_mod name=Phobius nterm=out
1 29 signal
30 65 extracyto
66 87 membrane
88 107 cyto
108 130 membrane
131 298 extracyto
# SFS_mod name=SignalP
1 29 signal
# SFS_mod name=TMHMM nterm=in
1 11 cyto 
12 34 membrane 
35 64 extracyto 
65 87 membrane 
88 107 cyto 
108 130 membrane 
131 298 extracyto 
# SFS_mod name=PHDhtm nterm=out
1 67 extracyto
68 86 membrane
87 106 cyto
107 125 membrane
126 201 extracyto
202 219 membrane
220 298 cyto
# SFS_mod name=HMMTOP nterm=in
1 9 cyto
10 29 membrane
30 67 extracyto
68 87 membrane
88 107 cyto
108 126 membrane
127 298 extracyto
# SFS_mod name=Memsat nterm=in
1 10 cyto
11 29 membrane
30 62 extracyto
63 87 membrane
88 106 cyto
107 131 membrane
132 298 extracyto
# SFS_mod name=TOPPRED nterm=in
1 9 cyto
10 30 membrane
31 66 extracyto
67 87 membrane
88 107 cyto
108 128 membrane
129 298 extracyto
