# Supplementary material for: MetaTM - a consensus method for transmembrane protein topology prediction
Source: BMC Bioinformatics. 2009 Sep 28;10:314. doi: 10.1186/1471-2105-10-314 (PMC2761906; doi:10.1186/1471-2105-10-314)
Supplement: Additional file 1 — Predictor results. The results of MetaTM and the other involved methods for each protein sequence in the data set. [file 1471-2105-10-314-S1.ZIP › conpred/P08336.res]

# SFS_mod name=Phobius nterm=out
1 5 extracyto
6 27 membrane
28 164 cyto
165 186 membrane
187 457 extracyto
# SFS_mod name=SignalP
# SFS_mod name=TMHMM nterm=out
1 4 extracyto 
5 27 membrane 
28 164 cyto 
165 187 membrane 
188 457 extracyto 
# SFS_mod name=PHDhtm nterm=in
1 7 cyto
8 25 membrane
26 164 extracyto
165 183 membrane
184 457 cyto
# SFS_mod name=HMMTOP nterm=in
1 8 cyto
9 27 membrane
28 164 extracyto
165 182 membrane
183 457 cyto
# SFS_mod name=Memsat nterm=in
1 9 cyto
10 28 membrane
29 163 extracyto
164 187 membrane
188 457 cyto
# SFS_mod name=TOPPRED nterm=in
1 7 cyto
8 28 membrane
29 163 extracyto
164 184 membrane
185 457 cyto
