# Supplementary material for: MetaTM - a consensus method for transmembrane protein topology prediction
Source: BMC Bioinformatics. 2009 Sep 28;10:314. doi: 10.1186/1471-2105-10-314 (PMC2761906; doi:10.1186/1471-2105-10-314)
Supplement: Additional file 1 — Predictor results. The results of MetaTM and the other involved methods for each protein sequence in the data set. [file 1471-2105-10-314-S1.ZIP › conpred/P08400.res]

# SFS_mod name=Phobius nterm=in
1 9 cyto
10 27 membrane
28 32 extracyto
33 51 membrane
52 431 cyto
# SFS_mod name=SignalP
# SFS_mod name=TMHMM nterm=in
1 11 cyto 
12 34 membrane 
35 431 extracyto 
# SFS_mod name=PHDhtm nterm=in
1 15 cyto
16 40 membrane
41 431 extracyto
# SFS_mod name=HMMTOP nterm=in
1 13 cyto
14 38 membrane
39 431 extracyto
# SFS_mod name=Memsat nterm=in
1 9 cyto
10 29 membrane
30 31 extracyto
32 52 membrane
53 431 cyto
# SFS_mod name=TOPPRED nterm=in
1 18 cyto
19 39 membrane
40 431 extracyto
