# Supplementary material for: MetaTM - a consensus method for transmembrane protein topology prediction
Source: BMC Bioinformatics. 2009 Sep 28;10:314. doi: 10.1186/1471-2105-10-314 (PMC2761906; doi:10.1186/1471-2105-10-314)
Supplement: Additional file 1 — Predictor results. The results of MetaTM and the other involved methods for each protein sequence in the data set. [file 1471-2105-10-314-S1.ZIP › conpred/P08434.res]

# SFS_mod name=Phobius nterm=out
1 29 extracyto
30 47 membrane
48 66 cyto
67 85 membrane
86 175 extracyto
# SFS_mod name=SignalP
# SFS_mod name=TMHMM nterm=out
1 28 extracyto 
29 51 membrane 
52 175 cyto 
# SFS_mod name=PHDhtm nterm=out
1 31 extracyto
32 49 membrane
50 64 cyto
65 82 membrane
83 175 extracyto
# SFS_mod name=HMMTOP nterm=out
1 28 extracyto
29 46 membrane
47 66 cyto
67 84 membrane
85 175 extracyto
# SFS_mod name=Memsat nterm=out
1 28 extracyto
29 48 membrane
49 175 cyto
# SFS_mod name=TOPPRED nterm=in
1 27 cyto
28 48 membrane
49 175 extracyto
