# Supplementary material for: MetaTM - a consensus method for transmembrane protein topology prediction
Source: BMC Bioinformatics. 2009 Sep 28;10:314. doi: 10.1186/1471-2105-10-314 (PMC2761906; doi:10.1186/1471-2105-10-314)
Supplement: Additional file 1 — Predictor results. The results of MetaTM and the other involved methods for each protein sequence in the data set. [file 1471-2105-10-314-S1.ZIP › conpred/P08716.res]

# SFS_mod name=Phobius nterm=in
1 151 cyto
152 175 membrane
176 189 extracyto
190 211 membrane
212 263 cyto
264 287 membrane
288 292 extracyto
293 312 membrane
313 375 cyto
376 401 membrane
402 403 extracyto
404 423 membrane
424 707 cyto
# SFS_mod name=SignalP
# SFS_mod name=TMHMM nterm=in
1 156 cyto 
157 179 membrane 
180 193 extracyto 
194 216 membrane 
217 269 cyto 
270 289 membrane 
290 292 extracyto 
293 315 membrane 
316 389 cyto 
390 412 membrane 
413 707 extracyto 
# SFS_mod name=PHDhtm nterm=in
1 152 cyto
153 171 membrane
172 192 extracyto
193 210 membrane
211 272 cyto
273 297 membrane
298 381 extracyto
382 399 membrane
400 403 cyto
404 421 membrane
422 707 extracyto
# SFS_mod name=HMMTOP nterm=out
1 128 extracyto
129 148 membrane
149 158 cyto
159 183 membrane
184 187 extracyto
188 210 membrane
211 268 cyto
269 288 membrane
289 292 extracyto
293 315 membrane
316 359 cyto
360 377 membrane
378 707 extracyto
# SFS_mod name=Memsat nterm=in
1 153 cyto
154 178 membrane
179 189 extracyto
190 214 membrane
215 265 cyto
266 288 membrane
289 290 extracyto
291 315 membrane
316 375 cyto
376 400 membrane
401 405 extracyto
406 425 membrane
426 707 cyto
# SFS_mod name=TOPPRED nterm=in
1 156 cyto
157 177 membrane
178 190 extracyto
191 211 membrane
212 268 cyto
269 289 membrane
290 292 extracyto
293 313 membrane
314 358 cyto
359 379 membrane
380 404 extracyto
405 425 membrane
426 707 cyto
