# Supplementary material for: MetaTM - a consensus method for transmembrane protein topology prediction
Source: BMC Bioinformatics. 2009 Sep 28;10:314. doi: 10.1186/1471-2105-10-314 (PMC2761906; doi:10.1186/1471-2105-10-314)
Supplement: Additional file 1 — Predictor results. The results of MetaTM and the other involved methods for each protein sequence in the data set. [file 1471-2105-10-314-S1.ZIP › conpred/P08842.res]

# SFS_mod name=Phobius nterm=out
1 21 signal
22 185 extracyto
186 209 membrane
210 214 cyto
215 237 membrane
238 583 extracyto
# SFS_mod name=SignalP
1 23 signal
# SFS_mod name=TMHMM nterm=out
1 185 extracyto 
186 208 membrane 
209 214 cyto 
215 237 membrane 
238 583 extracyto 
# SFS_mod name=PHDhtm nterm=in
1 187 cyto
188 206 membrane
207 210 extracyto
211 231 membrane
232 583 cyto
# SFS_mod name=HMMTOP nterm=in
1 7 cyto
8 25 membrane
26 191 extracyto
192 209 membrane
210 215 cyto
216 233 membrane
234 583 extracyto
# SFS_mod name=Memsat nterm=in
# SFS_mod name=TOPPRED nterm=in
1 184 cyto
185 205 membrane
206 213 extracyto
214 234 membrane
235 275 cyto
276 296 membrane
297 475 extracyto
476 496 membrane
497 583 cyto
