# Supplementary material for: MetaTM - a consensus method for transmembrane protein topology prediction
Source: BMC Bioinformatics. 2009 Sep 28;10:314. doi: 10.1186/1471-2105-10-314 (PMC2761906; doi:10.1186/1471-2105-10-314)
Supplement: Additional file 1 — Predictor results. The results of MetaTM and the other involved methods for each protein sequence in the data set. [file 1471-2105-10-314-S1.ZIP › conpred/P08986.res]

# SFS_mod name=Phobius nterm=out
1 5 extracyto
6 29 membrane
30 39 cyto
40 64 membrane
65 83 extracyto
# SFS_mod name=SignalP
1 19 signal
# SFS_mod name=TMHMM nterm=in
1 6 cyto 
7 29 membrane 
30 38 extracyto 
39 61 membrane 
62 83 cyto 
# SFS_mod name=PHDhtm nterm=out
1 11 extracyto
12 29 membrane
30 37 cyto
38 61 membrane
62 83 extracyto
# SFS_mod name=HMMTOP nterm=in
1 7 cyto
8 32 membrane
33 40 extracyto
41 65 membrane
66 83 cyto
# SFS_mod name=Memsat nterm=out
1 7 extracyto
8 31 membrane
32 37 cyto
38 59 membrane
60 83 extracyto
# SFS_mod name=TOPPRED nterm=in
1 4 cyto
5 25 membrane
26 40 extracyto
41 61 membrane
62 83 cyto
