# Supplementary material for: MetaTM - a consensus method for transmembrane protein topology prediction
Source: BMC Bioinformatics. 2009 Sep 28;10:314. doi: 10.1186/1471-2105-10-314 (PMC2761906; doi:10.1186/1471-2105-10-314)
Supplement: Additional file 1 — Predictor results. The results of MetaTM and the other involved methods for each protein sequence in the data set. [file 1471-2105-10-314-S1.ZIP › conpred/P08995.metatm]

# SFS_mod name=MetaTM nterm=in
41 61 membrane
70 91 membrane
114 135 membrane
154 175 membrane
184 204 membrane
225 245 membrane
# SFS_mod name=Experimentally nterm=in
40 60 membrane
67 89 membrane
115 133 membrane
156 175 membrane
184 203 membrane
225 243 membrane
