# Supplementary material for: MetaTM - a consensus method for transmembrane protein topology prediction
Source: BMC Bioinformatics. 2009 Sep 28;10:314. doi: 10.1186/1471-2105-10-314 (PMC2761906; doi:10.1186/1471-2105-10-314)
Supplement: Additional file 1 — Predictor results. The results of MetaTM and the other involved methods for each protein sequence in the data set. [file 1471-2105-10-314-S1.ZIP › conpred/P08995.res]

# SFS_mod name=Phobius nterm=in
1 39 cyto
40 61 membrane
62 68 extracyto
69 94 membrane
95 115 cyto
116 137 membrane
138 154 extracyto
155 175 membrane
176 183 cyto
184 205 membrane
206 225 extracyto
226 247 membrane
248 271 cyto
# SFS_mod name=SignalP
# SFS_mod name=TMHMM nterm=in
1 39 cyto 
40 62 membrane 
63 71 extracyto 
72 94 membrane 
95 114 cyto 
115 137 membrane 
138 151 extracyto 
152 174 membrane 
175 180 cyto 
181 203 membrane 
204 224 extracyto 
225 247 membrane 
248 271 cyto 
# SFS_mod name=PHDhtm nterm=in
1 40 cyto
41 58 membrane
59 71 extracyto
72 90 membrane
91 114 cyto
115 136 membrane
137 154 extracyto
155 172 membrane
173 185 cyto
186 204 membrane
205 224 extracyto
225 243 membrane
244 271 cyto
# SFS_mod name=HMMTOP nterm=in
1 39 cyto
40 59 membrane
60 71 extracyto
72 89 membrane
90 109 cyto
110 129 membrane
130 155 extracyto
156 175 membrane
176 183 cyto
184 206 membrane
207 224 extracyto
225 244 membrane
245 271 cyto
# SFS_mod name=Memsat nterm=in
1 40 cyto
41 65 membrane
66 68 extracyto
69 92 membrane
93 115 cyto
116 140 membrane
141 150 extracyto
151 175 membrane
176 183 cyto
184 202 membrane
203 224 extracyto
225 246 membrane
247 271 cyto
# SFS_mod name=TOPPRED nterm=in
1 40 cyto
41 61 membrane
62 66 extracyto
67 87 membrane
88 112 cyto
113 133 membrane
134 155 extracyto
156 176 membrane
177 183 cyto
184 204 membrane
205 224 extracyto
225 245 membrane
246 271 cyto
