# Supplementary material for: MetaTM - a consensus method for transmembrane protein topology prediction
Source: BMC Bioinformatics. 2009 Sep 28;10:314. doi: 10.1186/1471-2105-10-314 (PMC2761906; doi:10.1186/1471-2105-10-314)
Supplement: Additional file 1 — Predictor results. The results of MetaTM and the other involved methods for each protein sequence in the data set. [file 1471-2105-10-314-S1.ZIP › conpred/P09130.metatm]

# SFS_mod name=MetaTM nterm=in
26 47 membrane
110 132 membrane
# SFS_mod name=Experimentally nterm=in
28 47 membrane
105 130 membrane
