# Supplementary material for: MetaTM - a consensus method for transmembrane protein topology prediction
Source: BMC Bioinformatics. 2009 Sep 28;10:314. doi: 10.1186/1471-2105-10-314 (PMC2761906; doi:10.1186/1471-2105-10-314)
Supplement: Additional file 1 — Predictor results. The results of MetaTM and the other involved methods for each protein sequence in the data set. [file 1471-2105-10-314-S1.ZIP › conpred/P09130.res]

# SFS_mod name=Phobius nterm=in
1 24 cyto
25 47 membrane
48 107 extracyto
108 134 membrane
135 717 cyto
# SFS_mod name=SignalP
# SFS_mod name=TMHMM nterm=out
1 24 extracyto 
25 47 membrane 
48 107 cyto 
108 130 membrane 
131 717 extracyto 
# SFS_mod name=PHDhtm nterm=in
1 26 cyto
27 46 membrane
47 110 extracyto
111 130 membrane
131 717 cyto
# SFS_mod name=HMMTOP nterm=in
1 27 cyto
28 47 membrane
48 110 extracyto
111 135 membrane
136 336 cyto
337 354 membrane
355 395 extracyto
396 413 membrane
414 717 cyto
# SFS_mod name=Memsat nterm=in
1 24 cyto
25 48 membrane
49 108 extracyto
109 133 membrane
134 717 cyto
# SFS_mod name=TOPPRED nterm=in
1 26 cyto
27 47 membrane
48 111 extracyto
112 132 membrane
133 717 cyto
