# Supplementary material for: MetaTM - a consensus method for transmembrane protein topology prediction
Source: BMC Bioinformatics. 2009 Sep 28;10:314. doi: 10.1186/1471-2105-10-314 (PMC2761906; doi:10.1186/1471-2105-10-314)
Supplement: Additional file 1 — Predictor results. The results of MetaTM and the other involved methods for each protein sequence in the data set. [file 1471-2105-10-314-S1.ZIP › conpred/P09348.metatm]

# SFS_mod name=MetaTM nterm=out
1 17 signal
32 50 membrane
171 190 membrane
202 224 membrane
# SFS_mod name=Experimentally nterm=in
2 21 membrane
34 51 membrane
171 191 membrane
201 222 membrane
