# Supplementary material for: MetaTM - a consensus method for transmembrane protein topology prediction
Source: BMC Bioinformatics. 2009 Sep 28;10:314. doi: 10.1186/1471-2105-10-314 (PMC2761906; doi:10.1186/1471-2105-10-314)
Supplement: Additional file 1 — Predictor results. The results of MetaTM and the other involved methods for each protein sequence in the data set. [file 1471-2105-10-314-S1.ZIP › conpred/P09348.res]

# SFS_mod name=Phobius nterm=out
1 17 signal
18 30 extracyto
31 50 membrane
51 168 cyto
169 190 membrane
191 199 extracyto
200 221 membrane
222 295 cyto
# SFS_mod name=SignalP
1 16 signal
# SFS_mod name=TMHMM nterm=in
1 6 cyto 
7 29 membrane 
30 33 extracyto 
34 51 membrane 
52 170 cyto 
171 190 membrane 
191 204 extracyto 
205 227 membrane 
228 295 cyto 
# SFS_mod name=PHDhtm nterm=in
1 21 membrane
22 29 extracyto
30 47 membrane
48 170 cyto
171 188 membrane
189 201 extracyto
202 221 membrane
222 295 cyto
# SFS_mod name=HMMTOP nterm=in
1 5 cyto
6 25 membrane
26 33 extracyto
34 51 membrane
52 173 cyto
174 191 membrane
192 199 extracyto
200 224 membrane
225 295 cyto
# SFS_mod name=Memsat nterm=in
1 2 cyto
3 26 membrane
27 199 extracyto
200 224 membrane
225 295 cyto
# SFS_mod name=TOPPRED nterm=out
1 21 membrane
22 30 cyto
31 51 membrane
52 170 extracyto
171 191 membrane
192 204 cyto
205 225 membrane
226 295 extracyto
