# Supplementary material for: MetaTM - a consensus method for transmembrane protein topology prediction
Source: BMC Bioinformatics. 2009 Sep 28;10:314. doi: 10.1186/1471-2105-10-314 (PMC2761906; doi:10.1186/1471-2105-10-314)
Supplement: Additional file 1 — Predictor results. The results of MetaTM and the other involved methods for each protein sequence in the data set. [file 1471-2105-10-314-S1.ZIP › conpred/P09349.res]

# SFS_mod name=Phobius nterm=out
1 25 extracyto
26 47 membrane
48 308 cyto
# SFS_mod name=SignalP
# SFS_mod name=TMHMM nterm=in
1 20 cyto 
21 43 membrane 
44 308 extracyto 
# SFS_mod name=PHDhtm nterm=in
1 30 cyto
31 48 membrane
49 308 extracyto
# SFS_mod name=HMMTOP nterm=out
1 32 extracyto
33 52 membrane
53 308 cyto
# SFS_mod name=Memsat nterm=in
1 31 cyto
32 56 membrane
57 308 extracyto
# SFS_mod name=TOPPRED nterm=in
1 31 cyto
32 52 membrane
53 308 extracyto
