# Supplementary material for: MetaTM - a consensus method for transmembrane protein topology prediction
Source: BMC Bioinformatics. 2009 Sep 28;10:314. doi: 10.1186/1471-2105-10-314 (PMC2761906; doi:10.1186/1471-2105-10-314)
Supplement: Additional file 1 — Predictor results. The results of MetaTM and the other involved methods for each protein sequence in the data set. [file 1471-2105-10-314-S1.ZIP › conpred/P09564.res]

# SFS_mod name=Phobius nterm=out
1 26 signal
27 177 extracyto
178 200 membrane
201 240 cyto
# SFS_mod name=SignalP
1 25 signal
# SFS_mod name=TMHMM nterm=out
1 177 extracyto 
178 200 membrane 
201 240 cyto 
# SFS_mod name=PHDhtm nterm=out
1 178 extracyto
179 199 membrane
200 240 cyto
# SFS_mod name=HMMTOP nterm=out
1 175 extracyto
176 200 membrane
201 240 cyto
# SFS_mod name=Memsat nterm=out
1 177 extracyto
178 202 membrane
203 240 cyto
# SFS_mod name=TOPPRED nterm=in
1 33 cyto
34 54 membrane
55 180 extracyto
181 201 membrane
202 240 cyto
