# Supplementary material for: MetaTM - a consensus method for transmembrane protein topology prediction
Source: BMC Bioinformatics. 2009 Sep 28;10:314. doi: 10.1186/1471-2105-10-314 (PMC2761906; doi:10.1186/1471-2105-10-314)
Supplement: Additional file 1 — Predictor results. The results of MetaTM and the other involved methods for each protein sequence in the data set. [file 1471-2105-10-314-S1.ZIP › conpred/P10175.res]

# SFS_mod name=Phobius nterm=out
1 15 signal
16 38 extracyto
39 59 membrane
60 70 cyto
# SFS_mod name=SignalP
1 19 signal
# SFS_mod name=TMHMM nterm=in
1 39 cyto 
40 59 membrane 
60 70 extracyto 
# SFS_mod name=PHDhtm nterm=in
1 39 cyto
40 57 membrane
58 70 extracyto
# SFS_mod name=HMMTOP nterm=in
1 40 cyto
41 59 membrane
60 70 extracyto
# SFS_mod name=Memsat nterm=in
1 38 cyto
39 57 membrane
58 70 extracyto
# SFS_mod name=TOPPRED nterm=in
1 38 cyto
39 59 membrane
60 70 extracyto
