# Supplementary material for: MetaTM - a consensus method for transmembrane protein topology prediction
Source: BMC Bioinformatics. 2009 Sep 28;10:314. doi: 10.1186/1471-2105-10-314 (PMC2761906; doi:10.1186/1471-2105-10-314)
Supplement: Additional file 1 — Predictor results. The results of MetaTM and the other involved methods for each protein sequence in the data set. [file 1471-2105-10-314-S1.ZIP › conpred/P10799.res]

# SFS_mod name=Phobius nterm=in
1 19 cyto
20 39 membrane
40 259 extracyto
260 280 membrane
281 829 cyto
# SFS_mod name=SignalP
# SFS_mod name=TMHMM nterm=out
1 19 extracyto 
20 39 membrane 
40 257 cyto 
258 280 membrane 
281 829 extracyto 
# SFS_mod name=PHDhtm nterm=in
1 18 cyto
19 36 membrane
37 261 extracyto
262 279 membrane
280 829 cyto
# SFS_mod name=HMMTOP nterm=out
1 20 extracyto
21 38 membrane
39 259 cyto
260 277 membrane
278 829 extracyto
# SFS_mod name=Memsat nterm=in
1 18 cyto
19 40 membrane
41 260 extracyto
261 279 membrane
280 829 cyto
# SFS_mod name=TOPPRED nterm=in
1 18 cyto
19 39 membrane
40 257 extracyto
258 278 membrane
279 653 cyto
654 674 membrane
675 829 extracyto
