# Supplementary material for: MetaTM - a consensus method for transmembrane protein topology prediction
Source: BMC Bioinformatics. 2009 Sep 28;10:314. doi: 10.1186/1471-2105-10-314 (PMC2761906; doi:10.1186/1471-2105-10-314)
Supplement: Additional file 1 — Predictor results. The results of MetaTM and the other involved methods for each protein sequence in the data set. [file 1471-2105-10-314-S1.ZIP › conpred/P10912.res]

# SFS_mod name=Phobius nterm=out
1 26 signal
27 262 extracyto
263 287 membrane
288 638 cyto
# SFS_mod name=SignalP
1 18 signal
# SFS_mod name=TMHMM nterm=out
1 263 extracyto 
264 286 membrane 
287 638 cyto 
# SFS_mod name=PHDhtm nterm=out
1 267 extracyto
268 286 membrane
287 638 cyto
# SFS_mod name=HMMTOP nterm=out
1 267 extracyto
268 287 membrane
288 638 cyto
# SFS_mod name=Memsat nterm=out
1 264 extracyto
265 288 membrane
289 638 cyto
# SFS_mod name=TOPPRED nterm=in
1 2 cyto
3 23 membrane
24 110 extracyto
111 131 membrane
132 148 cyto
149 169 membrane
170 267 extracyto
268 288 membrane
289 638 cyto
