# Supplementary material for: MetaTM - a consensus method for transmembrane protein topology prediction
Source: BMC Bioinformatics. 2009 Sep 28;10:314. doi: 10.1186/1471-2105-10-314 (PMC2761906; doi:10.1186/1471-2105-10-314)
Supplement: Additional file 1 — Predictor results. The results of MetaTM and the other involved methods for each protein sequence in the data set. [file 1471-2105-10-314-S1.ZIP › conpred/P10955.res]

# SFS_mod name=Phobius nterm=out
1 22 extracyto
23 43 membrane
44 51 cyto
52 80 membrane
81 95 extracyto
96 117 membrane
118 505 cyto
# SFS_mod name=SignalP
# SFS_mod name=TMHMM nterm=in
1 22 cyto 
23 45 membrane 
46 59 extracyto 
60 82 membrane 
83 94 cyto 
95 117 membrane 
118 505 extracyto 
# SFS_mod name=PHDhtm nterm=out
1 24 extracyto
25 42 membrane
43 53 cyto
54 78 membrane
79 99 extracyto
100 117 membrane
118 505 cyto
# SFS_mod name=HMMTOP nterm=in
1 22 cyto
23 40 membrane
41 50 extracyto
51 68 membrane
69 74 cyto
75 92 membrane
93 100 extracyto
101 118 membrane
119 505 cyto
# SFS_mod name=Memsat nterm=in
1 49 cyto
50 68 membrane
69 97 extracyto
98 117 membrane
118 505 cyto
# SFS_mod name=TOPPRED nterm=in
1 22 cyto
23 43 membrane
44 48 extracyto
49 69 membrane
70 96 cyto
97 117 membrane
118 446 extracyto
447 467 membrane
468 505 cyto
