# Supplementary material for: MetaTM - a consensus method for transmembrane protein topology prediction
Source: BMC Bioinformatics. 2009 Sep 28;10:314. doi: 10.1186/1471-2105-10-314 (PMC2761906; doi:10.1186/1471-2105-10-314)
Supplement: Additional file 1 — Predictor results. The results of MetaTM and the other involved methods for each protein sequence in the data set. [file 1471-2105-10-314-S1.ZIP › conpred/P11026.metatm]

# SFS_mod name=MetaTM nterm=out
19 40 membrane
55 74 membrane
97 117 membrane
129 148 membrane
186 207 membrane
220 238 membrane
390 410 membrane
423 443 membrane
472 493 membrane
# SFS_mod name=Experimentally nterm=in
23 42 membrane
95 114 membrane
130 149 membrane
188 207 membrane
220 239 membrane
393 412 membrane
471 490 membrane
