# Supplementary material for: MetaTM - a consensus method for transmembrane protein topology prediction
Source: BMC Bioinformatics. 2009 Sep 28;10:314. doi: 10.1186/1471-2105-10-314 (PMC2761906; doi:10.1186/1471-2105-10-314)
Supplement: Additional file 1 — Predictor results. The results of MetaTM and the other involved methods for each protein sequence in the data set. [file 1471-2105-10-314-S1.ZIP › conpred/P11026.res]

# SFS_mod name=Phobius nterm=out
1 17 extracyto
18 42 membrane
43 53 cyto
54 73 membrane
74 91 extracyto
92 116 membrane
117 127 cyto
128 148 membrane
149 185 extracyto
186 208 membrane
209 219 cyto
220 238 membrane
239 387 extracyto
388 409 membrane
410 420 cyto
421 443 membrane
444 470 extracyto
471 494 membrane
495 522 cyto
# SFS_mod name=SignalP
# SFS_mod name=TMHMM nterm=out
1 19 extracyto 
20 42 membrane 
43 53 cyto 
54 76 membrane 
77 95 extracyto 
96 118 membrane 
119 129 cyto 
130 152 membrane 
153 183 extracyto 
184 206 membrane 
207 218 cyto 
219 238 membrane 
239 386 extracyto 
387 409 membrane 
410 420 cyto 
421 443 membrane 
444 470 extracyto 
471 493 membrane 
494 522 cyto 
# SFS_mod name=PHDhtm nterm=out
1 19 extracyto
20 37 membrane
38 56 cyto
57 74 membrane
75 95 extracyto
96 113 membrane
114 129 cyto
130 147 membrane
148 188 extracyto
189 206 membrane
207 218 cyto
219 236 membrane
237 388 extracyto
389 407 membrane
408 424 cyto
425 442 membrane
443 473 extracyto
474 491 membrane
492 522 cyto
# SFS_mod name=HMMTOP nterm=out
1 21 extracyto
22 41 membrane
42 53 cyto
54 73 membrane
74 99 extracyto
100 118 membrane
119 128 cyto
129 147 membrane
148 187 extracyto
188 207 membrane
208 219 cyto
220 238 membrane
239 392 extracyto
393 412 membrane
413 424 cyto
425 444 membrane
445 470 extracyto
471 494 membrane
495 522 cyto
# SFS_mod name=Memsat nterm=out
1 16 extracyto
17 41 membrane
42 53 cyto
54 73 membrane
74 96 extracyto
97 120 membrane
121 126 cyto
127 147 membrane
148 181 extracyto
182 205 membrane
206 221 cyto
222 240 membrane
241 387 extracyto
388 409 membrane
410 420 cyto
421 440 membrane
441 470 extracyto
471 494 membrane
495 522 cyto
# SFS_mod name=TOPPRED nterm=out
1 15 extracyto
16 36 membrane
37 53 cyto
54 74 membrane
75 98 extracyto
99 119 membrane
120 126 cyto
127 147 membrane
148 187 extracyto
188 208 membrane
209 218 cyto
219 239 membrane
240 391 extracyto
392 412 membrane
413 424 cyto
425 445 membrane
446 470 extracyto
471 491 membrane
492 522 cyto
