# Supplementary material for: MetaTM - a consensus method for transmembrane protein topology prediction
Source: BMC Bioinformatics. 2009 Sep 28;10:314. doi: 10.1186/1471-2105-10-314 (PMC2761906; doi:10.1186/1471-2105-10-314)
Supplement: Additional file 1 — Predictor results. The results of MetaTM and the other involved methods for each protein sequence in the data set. [file 1471-2105-10-314-S1.ZIP › conpred/P11027.metatm]

# SFS_mod name=MetaTM nterm=in
8 29 membrane
59 82 membrane
80 100 membrane
121 142 membrane
165 185 membrane
206 226 membrane
263 282 membrane
292 315 membrane
338 359 membrane
# SFS_mod name=Experimentally nterm=in
9 28 membrane
80 99 membrane
123 142 membrane
165 184 membrane
206 225 membrane
263 282 membrane
293 312 membrane
337 356 membrane
