# Supplementary material for: MetaTM - a consensus method for transmembrane protein topology prediction
Source: BMC Bioinformatics. 2009 Sep 28;10:314. doi: 10.1186/1471-2105-10-314 (PMC2761906; doi:10.1186/1471-2105-10-314)
Supplement: Additional file 2 — Cross validation sets. The ten data sets used for cross validation of MetaTM. [file 1471-2105-10-314-S2.ZIP]

Archive with 13 entries (12 files):
- README.txt
- __MACOSX/
- __MACOSX/._README.txt
- set0.fa
- set1.fa
- set2.fa
- set3.fa
- set4.fa
- set5.fa
- set6.fa
- set7.fa
- set8.fa
- set9.fa
