# Supplementary material for: MetaTM - a consensus method for transmembrane protein topology prediction
Source: BMC Bioinformatics. 2009 Sep 28;10:314. doi: 10.1186/1471-2105-10-314 (PMC2761906; doi:10.1186/1471-2105-10-314)
Supplement: Additional file 2 — Cross validation sets. The ten data sets used for cross validation of MetaTM. [file 1471-2105-10-314-S2.ZIP › README.txt]

The data is the following format:
1st line: FASTA header
2nd line: amino acid sequence
3rd line: topology labels (X = signal peptide region, M = TM region, I = inside loop region, O = outside loop region)

Example:

>AB00373
  MKKSLVLKASVAVATLVPMLSFAAEGDDPAKAAFDSLQASATEYIGYAWAMVVVIVGATIGIKLFKKFTSKAS
# XXXXXXXXXXXXXXXXXXXXXXXOOOOOOOOOOOOOOOOOOOOOOOOOOOMMMMMMMMMMMMMMMIIIIIIII
